# Supplementary material for: QTL mapping and stability analysis of trichome density in zucchini (Cucurbita pepo L.)
Source: Front Plant Sci. 2023 Aug 11;14:1232154. doi: 10.3389/fpls.2023.1232154 (PMC10457680; doi:10.3389/fpls.2023.1232154)
Supplement: Supplementary file 1 [file Table_1.xlsx]

## Sheet: Sheet1
	Table S1. InDel markers used for genetic map
Marker Name	Forward sequence	Reverse sequence	length(bp)
chr1-373007	AATCAATTCGTCGTGAGGAGTT	TGAAGAATGGACAAGGCAGAG	216/227
chr1-2456944	GCTAATGAGAAGTTGATGGGTC	TTGTAAGGTTGGAGCAGAGG	116/126
chr1-4552091	GGGTAAGGTTATTGGTTTGA	ACACCCAGGAAGCAGAA	213/230
chr1-6527538	GCGATGTTCCTCTGGGTGA	GCCATTCGGTTCTGCTGT	177/188
chr1-8720482	AGAGGGCAGAGGTGAGA	CGACCCCAACAAATAGTG	322/302
chr1-10788799	CGTCTATGCTACCCTTTTCA	TGTGCCTGCCAACTATCG	193/199
chr1-13313427	GAAAAAGGGGAGCCGACT	GAGGGGGGAAAACCTACTTAC	127/144
chr1-14973569	AGGTTGATGAGGGCGTTTA	TAACAAACTTGCTGCTTCCA	195/222
chr1-17302997	GCTGTCCTATCACTGCCTA	TAGAGGTCGGGAGTTCAA	149/165
chr1-19161729	AATAACAGTGCGACTCCATTCC	CAAGAATCTCAACTCTCAGGTACTT	181/202
chr2-85718	ACAGTCCAGAAGGAACCAGAAT	GGTAGTCCAGGATCAACATTATCAT	247/261
chr2-1675619	GGAGGGTGGGCAGGTAT	CAATGGGTGGCGTCTTATC	294/311
chr2-3308880	TATCGTCAGCCTCACAGTCT	TGGTAAAACGCTCACAAAG	233/243
chr2-4917352	AGCATTGAAGAGGCAACTGT	CTTTTTCTGTCTGGGCTTTT	234/244
chr2-6414131	CAACTTCAAGAAAGCACCA	AGGGCTGAAAGAAGGTTG	118/105
chr2-9577675	TACTCGGCAAGCAAGCAT	TAGGCTCGTCCTCGTCAA	231/248
chr2-11162550	AGAGGGAGAGAGGGTATGGC	GCGATTAGTTGTGCTATTCAGG	260/275
chr2-12747416	CCAACTCACCATAAGACATCAGC	TGAGGGGAAGCCCGAAA	108/120
chr2-14359574	CCTTCCACCTATCCTGCTTCTA	TGTCAGATATAACATGGCTTCTCC	100/115
chr3-219017	ACGGAAGAATGTGAGATGGATG	TTTGGGCTTTAGATGACTGGAG	161/175
chr3-1732969	CCACCCACGAGCCAAGTA	GGAAAGGGAGCGGACAAC	198/180
chr3-3381239	GTAATCGGAGTGAAGCGGT	GGAGAAGGAATCAAGGGTAA	221/211
chr3-4408778	GTTTACATCCACATTTCCATACC	TTCACTCGCCACTCACTCC	315/304
chr3-6098501	AAGTGGCGGCTCAATCATAG	CCTACATCCCCTGCGACAT	206/195
chr3-7746943	GGATTATTGTAGCCCCTCA	TTGTGGGTGGAATGTCGT	290/301
chr3-9105134	TGAATGTGGGAAGAAGGG	GAGGAAGGAGCAATAGCAAC	145/126
chr3-10540170	AGATTTGGTCGTTGCTTACTG	GAATGTTTTGTTTCCCTCTCC	246 /232
chr3-11997300	ACTTTCATCCTCCCTCTCGT	CCTTCACTTTCTCCCACCTT	197/182
chr3-13565545	ATTCTATTCCACACGCAAGCAT	CACTCGATTCTTCCTCTATCTTCTT	254/265
chr4-7129522	GGGTTTCACTCACTGTATGGC	GTTAGTTTCAGAAGGTTGCGAT	219/244
chr4-6918396	CCAAAGTCCTTCAAATGCT	ATAAACTAACCCACACCTACCT	229 /238
chr4-5559992	AAGGAGACCTCTGAGATTTGACA	ACCCCATTTTCAGTCCCG	273/247
chr4-4154757	TGAGAGACCAACTGGAGAGC	GCCACGGAAGGAAAAAAC	282/268
chr4-3333321	AACGGTCCAAACCCCATT	TGGCAACACTACGATGAT	150/164
chr4-1474960	GATTGTTATTTTCCGACGAGC	TGAAGTCTATCTATCTGCCGTCT	167/181
chr4-37869	TCATCGCTTCTGTTGCTGTATC	ATATTGTTCGGATCGCCAAGAC	111/121
chr4-8496459	AGAAGAGGAAGAAGAAGCC	TTGAGAAGAAACCTGAGATG	278/253
chr4-9755369	AACTAAATGGCGTAAACACC	AGAAATCAGGCTAAAGGAGG	203/168
chr4-11993224	GAGTTGTTCCCCAGGCTA	CCTTCCCCATCTATTGTTG	142/130
chr4-12521422	TTGCTAGTGGTGGCGTGAG	TGGCTTTCAACTTATGGGTTAGAG	211/235
chr5-599186	TGGCTATGATAGAGGCAGAGG	CACCACATTACCACAGGCAA	247/257
chr5-1945365	TCCTCTTCTTATCCCCTTTCAAC	CAGGAATCCAAACAGACACCA	123/143
chr5-2553902	GAGTGGAGTGGGTTGGGC	TTGAGCGTAGGCACGAGTC	196/188
chr5-3652016	CTCTTTTCTTCATTTTCCCC	TTATCTATGGCTCTTCGTGG	159/177
chr5-5019498	AGTTTTCAGGACTGGTGCT	ATGTAGGTTAGAGCGTTGGT	148/159
chr5-5969978	GCCACCTCTTATTTGTTCTT	CTTTTGGGAGTTCCTTCAC	147/173
chr5-7156552	ATCTGCTCATTCGTGTCCATAG	CTCTCCGTGAACCATCTGACTT	214/229
chr5-8259086	CAGAGTTGTTCCCTATGAGCA	GAAGACATTGGACCCCGA	211/225
chr5-9218181	CACCCTTGTTGTGCTTCTTC	GAATGTTCGTTCTCCTCTCTAA	201/211
chr5-10706191	ATGGTTGTGAAGAATGAGTGAGAG	CCAATTCGGCTGAGGATAGGT	237/244
chr6-194425	CTCACCGACACTCCACACT	TGCCATACAGGAAGAGGAACAT	157/171
chr6-1380447	AGTGGGGAAGTGGCAAG	ATCTGGGGCGTGGAGT	121/108
chr6-2570712	TGCCACTTGATTTCATTCCC	ATCGGTAGAGTCTTGAGCGTG	277/265
chr6-3566121	GACTCATCCGAAACCACAA	TCTCCATTACCTTCACAGCC	315/297
chr6-4865278	ACAGAACATACCCCAAAAGC	GTTCAGGCTGGTCTCGTTA	113/131
chr6-5896890	TAAAAAGCAGCCGCCAG	CCAAAGTAACACGAAAAACG	215/231
chr6-7488952	CCGATTTTGTCTTTCCCT	CCTTCCTTTTTGGTGGTT	175/205
chr6-8212486	GAAGTGGGTGCGGGTCG	TGTTCCCTTTGGTCCCTGC	298/313
chr6-9396014	TACTAAGCCGCCTAAACCG	AACCTAAGCCCAGACCACAC	251/232
chr6-10500666	TCTGAACACCGCCGACAA	TATAGCCGCTTGAGCACTTC	201/213
chr7-124450	GCTTCACCTCCAAGTCTTAGT	GCCTCACCATTCCATTACAGT	233/246
chr7-1214458	TGAAATGACAGGGAGGAGCA	TGGGTTGGGCAAGAATCG	159/166
chr7-2093107	TATTGTCCTCTTTGGGCTT	TTGTGAGTTTGGATGTCGTC	283/327
chr7-2517737	CCGTCGTCTCAACAAAAACAG	CGCCGTTCTCATCTTCCATA	131/111
chr7-3331371	ACACCCCCATTGTCAGTCC	GTTTTCCCCCAACGCATT	112/137
chr7-4214632	TAGAGGAGAGGGGCAAAGA	GCCTGGCTTGTGGAATGT	124/111
chr7-5449007	TGCCCACGCTACATACTTA	ATTAGGATGCCGAAACAGA	130/109
chr7-7660918	GTCTGTTTCGGTCCGTTACT	TCGTTCTCCTCTCCAATCG	220/248
chr7-8744307	AACGGAACGGGTTGCCT	CCACGAAGGGGTCCTAATG	176/163
chr7-9708372	CGCAATCGCAACAATATCCTATC	GACACAGAGCAAGAGAACTTACC	228/240
chr8-354804	CCTCCATAGAGATTGACCTTAGC	AACTACGCACTGATGTTGGC	227/246
chr8-1437800	CCCCTAAAAAGGTAGCGAT	TCTGATTTGGTGGTGGTTG	125/136
chr8-2428875	CTAACCTCTAACCACCGACATC	CACAGGATTTCAGGACACAAG	214/195
chr8-3706519	CTTGTTCAGGTTGTCCCA	CATCTCCCCTTGCCTACA	199/167
chr8-4016958	TTGTCGCTGGAAAAGAGATA	TTCAACACCAATAGCCTCG	253/264
chr8-5357800	ATCGTCATCCCGCTACTGT	TCCTATGATTGGCTCCTTG	181/196
chr8-6735218	TCCCAGACACTCAAGCACC	TTGTGGTAACGATTGACGAA	284 /313
chr8-7936304	TTAGGGCGGTTTGGATTA	TCACCTCCGACTACCACTCTA	144/172
chr8-9138346	TGGAGGCAGGTCTATCGGTT	TCATTTGTGGCGTTTCGG	116/126
chr8-9947327	GCTCTGTAGTGAGTTCCTGTATT	AACCAACCAACCATTCCATGTA	222/237
chr9-36757	CCATCATAGCCTGCGACCT	ACTGAACCTGAACCTGAACCT	157/169
chr9-1172092	ATGTTTTGGTCGGACGGTT	TAAACTCGGTGGCGAATCC	177/189
chr9-2229536	ATGGGGATTACGGCACTA	TGGCGAAGATGAGGCTAC	165/150
chr9-3303781	GGAGTGAGGAGACAATGCG	CTGGTCAAGGGTAATGGTTTT	112/85
chr9-4423886	CCTTGTTTCACCTTGGATAGA	ACTCTTGGGGCTCATTTATC	246/266
chr9-6641663	CGGTTTGGTGAGCCTTG	TGTTGTGTCCCTCTTCTTGA	272/247
chr9-7683836	AGCATAGGCTCTCGTGGTT	CCGAGGTCTTTGGAGTTCT	246/260
chr9-8099723	CGGAGGAGAAAGGAGGGA	CTGTGAGCGTCGGGTATTG	303/280
chr9-9878864	ATCCAACTCCCTTCTTTCTTTACC	TTCTAACCGTCCATCCACCAA	297/312
chr10-34259	CCATATCCAGCGTCACAAGG	TCACACTAAGGAGTCAATGAAGAG	275/284
chr10-1359730	CTTGGGTGAGATGGAGTAAAA	GTTGACCGTTTTGCTGGA	193/212
chr10-2445477	CACACCAAACATCCACAGAG	ACTCAGGATTTCACCCAGA	283/266
chr10-3534539	AGTGAGTCATCTGTGCTCCCAT	GGACCAGACACCCAAGTTCAG	219/212
chr10-5339142	GAATCCACTTTCTTGTTGCC	GTGTTGTGTGTTTTCCCATCA	193/182
chr10-6457309	TTGGTCAAAGTAGGTGCGG	CGTATCACCGTCAGCCTCA	188/198
chr10-7452150	AGAAAGCACAAGGGGGGT	ATGGATAGGAGTGGACTTTGG	215/247
chr10-8429379	TCGGGCGGAAATAGAGTC	CAAAACGGCAGCAAGAAC	192/177
chr11-394584	CAGAAGAATCAGGACGCCAAC	TGTTAGATGAGGTGAGCAAGAGA	100/109
chr11-1382495	ATACCTCAATCCATTCAGCAG	GTCCATAGCGTGGTCTCCT	249/264
chr11-2387480	CTCTCACCTTCCTTCCCCT	AATACTTGTTCCCGTCCTCC	252/275
chr11-3347588	ACTACCTGGATGTTCATTCTACC	TTGGCTTGCCTGTGCTT	118/96
chr11-4173472	ATAAAGAGGGTTTGGTGGA	AACGAGTGTGGATAAGAGCA	134/112
chr11-5387754	TGTATGCTTCGGGTTTGCTT	TGAATCTACTTGGATGGGGC	132/118
chr11-6296037	AACGACGATGCGTAATGGA	TGATGGTGAACACTTGTCTCTGA	195/183
chr11-7252721	CACAGACAGCAAGCCATTCA	CGACTCAGATTCCAACTAGCC	158/168
chr11-8259719	ATAAAGAGGGTTTGGTGGA	AACGAGTGTGGATAAGAGCA	134/112
chr11-9204793	ATCCCTTGTGGGTGACTACT	GCGTCTGGACTGGTATGTTT	195 /219
chr12-31476	CATTTCTACCTTCCTTCTCCTTTCA	CCACATCACCAAGTTGCCATT	234/244
chr12-1092457	CAGGTGGGATAAAGATGATAAGG	CAGAGGTGAAATACAGGGAAGG	259/298
chr12-2101037	TCCAATAGCGATAGCGAGG	GTTTTCTGCTGTGCCTTCG	277/289
chr12-3458557	CTTTTGTATCCTCAAGATGTGC	GAAAACAACGACAGCAACG	219/239
chr12-4370983	ATGACCCTGTTTTTCCTTTG	GGATGGGGCTTTAGTTACC	270/251
chr12-5583212	CATCTCTCTTCTGGATAGTGGGA	CGGGCTTCTACCAGGCTTT	198/211
chr12-6481571	CTGCTACTTTCTCACCCGCT	GGGGCATCAAGAACGACAT	241/229
chr12-7489305	TGGAAGGACTATCGGACC	TTGAACAGTAGCCTAACACATC	195/215
chr12-9036747	AATGGTATCAGAGCCAGACAC	GAGCGATGTTAGTTTGTTGC	247/224
chr12-9671680	CGTCAAAGCACTGGGAAACA	TTGGTTCACATCTAGGCACATT	206/219
chr13-60756	CCTAGCACAAGACGCACCTT	GCCTCACAATAGTTGAAGACATCA	236/248
chr13-1099743	TACGAAAATCAGAGCCACAGA	TGCTAAATGCCCCTCAAAG	153/166
chr13-2060550	CAATACTGGCACGAACACTC	AGAACGAAAAGTCTCAAGGG	204/180
chr13-2947918	TGGAGAGGAGGACGAAACA	GCCACAGGCAATCAAACAA	119/144
chr13-3993572	GCTTCTCCATCCAACCTCA	CAGGGAATACTGGTAGGGC	257/227
chr13-5548055	TCTTGGAGTATCTTAGGCTGC	TCCTCAATAAAAGGTCTGGC	209/223
chr13-6749214	TTTTCCCGCTCCCCACT	TGTCCATCCCAACATCCTG	224/244
chr13-7743756	CCAATAACATTCACTGCCATAC	AATCAGGGCTGGGCTTT	255/236
chr13-8606409	GGAACTGGGCGTTGAATAAGA	CCGAAGGAAGGTGTATTGAGAG	210 /232
chr14-61885	TAGGACTTAATATACTGGCGAGGTA	CAGAGTAGGACATCCGTGACA	134/149
chr14-1085321	CATAGAGATGCCAGTTCAGG	CCTTAGGAGGGTGTGGAAA	124/146
chr14-2101128	ACCTATTGACTACGCTCCTGAA	AGTGGGTTTTTGGGGCAT	289/266
chr14-2943123	ATCCAGGTGTGCTGTTGC	GTTTGGTCGGGTCGTCA	88/122
chr14-3164627	GAAGATGTTCAAGTCGGCG	GGAAATCCCAACACAATCAGA	146/123
chr14-3990103	CTTTCACCATCCTTCTCAACAG	CACAATCCCAAGAGGTAATCC	238/216
chr14-5817187	CCAACCACTCTTCTACTGCCTA	GGTCTTACTTACCTCAAATAGCCT	272/260
chr14-5042608	ACACCCGACAAGAAACAAC	GCTTGCTTGTCTTATCCAGT	282/272
chr14-7517239	GACCATCCCCTATGCCAT	GTTGCGTCGGAAACACTCT	218/202
chr15-271050	ATGTAGACATCATCCATGTGTAGAG	TTGTGTTAAGCGAGGAGTTAGTG	191/208
chr15-1116217	TACAAGGAGGAACTGAATGC	GGGAAGGCAATGGTGACA	102/116
chr15-2038764	CCCATCACGCTCCAAAAAG	CGATTGAGTAGCCAAACATTCC	216/197
chr15-3394422	CCGCTTGCCAAAATAAC	GTCACCCACCCTCACTATG	156/178
chr15-3895989	GGGACGAGAGGGATTGTA	AACCAGAGCCTACGAGCA	174/196
chr15-4229645	GGTTGCTTCCATTCCCATT	CGCCTCACTTTTCGCTTG	253/268
chr15-4991349	GCAAGAAACAAAGGTGGGA	GTATGTGGTGTAGGGCGG	219/229
chr15-5766791	CTTTGTCGGTCCCGTGAG	TCGTTTAGGGTTTATGGGTTC	224/236
chr15-7745747	CCAGAGATGGAAGGAAAAGA	AGGTCAGAAACGACAAAACTC	215/231
chr15-8535865	GCTCAGTTGTTGTACTGTTCCA	TAAGAATCCGCAAGTTCCTCATC	161/169
chr16-480691	CTCTCACTCTTCATTGACCTCAC	AGGCTAACACCATTGCTCTGA	181/198
chr16-1372850	TTTCTCAATAACTTTCTCGGC	ATCTGTCATCTGCTTGTGCTAC	228/209
chr16-4184026	AGCCCTAATGACGATGGTG	GCAGCATCTGAGCCTTTG	203/168
chr16-5139463	ATGGGTCCCTCCAAGTAAT	GGAAGATAATAGCGAACGAA	290/269
chr16-5905656	GCAAGAACAAAAGGAGCAG	AGTCTTCCCCTCAACCCT	217/234
chr16-7045016	CAGCGTCCAAGAAACTAAAG	ACAGAGGGAAAAAACGAACT	134/122
chr16-7609407	GAAATACAGGATGGGCAGC	GCGACTATGACGCCTCTAAA	124/139
chr16-8668242	AGACGAGGACACCACTAACAG	CGAATGGAATTGAGATTGAAGGAAG	105/112
chr17-246576	CCTGATTCATATCTCGATGTTCCA	ATATTGGTTGCCTCCGTTCAA	252/267
chr17-355147	GGTGGATTGTGAGCAGTGTG	TTCTCCGAATGGATAGGATTGGT	211/221
chr17-1114075	CTAAGATGTAGGTGTGGTTTCC	AATGTTTCGTTCTCCTCTCC	150/165
chr17-2137664	TCCACCAAACCCTAAAAAGC	TGGACAGCAGCGAAATGG	274/286
chr17-2938422	TGTTGACACTCGCTTCCAC	AGGCGTTTTTCCTCTTCTT	189/ 198
chr17-5038382	CTAAATCCGCCGTTTGTCC	TAACACGAGCAGTTCAGTCCAA	130/148
chr17-5545865	AGCAACAGTGGTGCGAAC	CTGGCATCGGTGTTTCTTA	140/131
chr17-6488853	TAAGTGGTTTTGTGGTGTAGG	CCAGGCATAAGTGTTTGAGT	166/154
chr17-8572840	AATGGCTGGTAGGCTCAAGAT	GATGGATAAATGGAAACAGAATGGG	105/117
chr18-24471	GCTCTACACTAACCTATATGCTACT	GTACGACTGACGGTGACATC	172/181
chr18-921438	GTTTGCTATGGCTGTGCG	TGGTGCTACACTTTGGGATT	264/248
chr18-1822180	GAAACACGAAATGAAGCACG	GTCACACCCAAATAACCCACA	207/188
chr18-2887954	CAACATTGTCACACGCATCTG	GTGGAGAGAGAAGAACGAATCA	213/198
chr18-3600552	GTGGGAGAAGGGTAGGTTTAG	TTGAGAGTTGGTTTGAGTTGTG	270/294
chr18-4418091	CGTATCTCCGTTCTTTGG	GGTTTTTGACAGTTATGCC	264/280
chr18-5589362	AAAACTCTGTCGGTCCCATAA	TCTGGGTTTGTCTGTTTCCTT	272/377
chr18-6416937	CAACAAGGGAGGCAGAGAC	TTTGATGGGAGTTTCGTAGG	170/153
chr18-7178944	TGTCCTTACCCTCTTTACGC	GGCTTCTCCAACCCCAT	223/211
chr19-259136	TGAGTAGACAACTGTAGTAGAATGC	CAATTAGTGCTATCACCGCTCTA	193/204
chr19-1002036	CCAAGCAGCAGCCCAA	TGTAGGTGACGACCCCAAAT	110/125
chr19-2105293	ACTTGTTCATTGACTCCCC	CGGTGTTTTCCATCGTAG	118/100
chr19-3448355	CTTCACATCTATTCTCGGGTTA	GAAAGTCCAAACAAAGCATG	231/253
chr19-4521621	CGAGTTAGGAGTTGGTTAGTAG	GCCCAACAAGTAAGTAGTGAA	234/214
chr19-5431280	CGGAGGAATCTTACCCAGG	GCTTCTCTGAGTGCCCCAA	185/167
chr19-6311125	CATAAGGCTCGTGAAAGACAGA	GGTGTGGAACAAAGGAGAGG	278/292
chr19-7168603	GGTGTTGGGCTAATGGCTT	AAATCATCGTCTTTGGCACTC	236/216
chr19-8043883	CGGATTGGTATATCTACTCCTGAC	TGATGGCGAAGGCGACAA	199/207
chr20-45375	TGTATTAAGGACAGGATTGAAGAGG	GCATGTGAGATGACACTGGAAG	218/233
chr20-337805	GCTCGCTATGAATCAGAAGAGG	ACAGGCAGAGGATCTACAATCA	257/270
chr20-1152980	GGAGAGGTTGGTTAGAGGGA	TTCATTCAAATAGAACCCCC	161/152
chr20-1925243	GCATCCTGGTAACTCATCG	AGAACTGTAGAGGAACCGAAC	225/210
chr20-2807494	GCTTTCTGTTTCTTTTGCCAT	CGGGGAACTCCATTTCTGTA	196/213
chr20-3798776	ATCTAACCAAGCCAACAATA	CCGAATCTGTGTAGAGGGA	157/137
chr20-4469739	CATCATCGTCTGGAGCAAC	GAACTACCACCGAGGGAAC	256/240
chr20-5469240	CTGAATGTGCGTAGTTTGC	GCCCTCAGAGAAGGAAGTA	196/232
chr20-6437497	GGAAGTCCATAGGCAGACATAC	GCTTTACTGTGGCTTGTGTTTT	273/262
chr20-7134862	ACGGTCGGGCAATGTGA	GGCTACGCCTGGTAAACATC	218/189
chr20-7977260	TGAATGGAAGGAGGTATTTATAGGC	ACGAGCGAGAATCTGAGTAGTT	247/258
