# Supplementary material for: QTL mapping and stability analysis of trichome density in zucchini (Cucurbita pepo L.)
Source: Front Plant Sci. 2023 Aug 11;14:1232154. doi: 10.3389/fpls.2023.1232154 (PMC10457680; doi:10.3389/fpls.2023.1232154)
Supplement: Supplementary file 6 [file Table_6.xlsx]

## Sheet: 图谱
			Table S6 Genotypes and phenotype of InDel markers with genetic map
No.	Phenotype	chr1-373007	chr1-2456944	chr1-4552091	chr1-6527538	chr1-8720482	chr1-10788799	chr1-13313427	chr1-14973569	chr1-17302997	chr1-19161729	chr2-85718	chr2-1675619	chr2-3308880	chr2-4917352	chr2-6414131	chr2-9577675	chr2-11162550	chr2-12747416	chr2-14359574	chr3-219017	chr3-1732969	chr3-3381239	chr3-4408778	chr3-6098501	chr3-7746943	chr3-9105134	chr3-10540170	chr3-11997300	chr3-13565545	chr4-7129522	chr4-6918396	chr4-5559992	chr4-4154757	chr4-3333321	chr4-1474960	chr4-37869	chr4-8496459	chr4-9755369	chr4-11993224	chr4-12521422	chr5-599186	chr5-1945365	chr5-2553902	chr5-3652016	chr5-5019498	chr5-5969978	chr5-7156552	chr5-8259086
F2-1	4	H	H	H	H	H	H	H	H	A	A	H	H	H	H	H	H	B	H	H	A	A	H	B	B	B	B	B	B	B	H	B	H	H	H	H	H	H	H	H	H	H	H	H	H	H	H	A	A
F2-2	3	H	H	H	A	A	H	H	H	B	B	B	B	B	H	H	H	H	H	H	A	A	B	B	B	B	H	H	A	A	B	B	B	H	H	H	H	-	B	B	B	H	H	H	H	H	H	H	H
F2-3	2	A	A	H	H	A	A	A	A	A	A	A	A	A	H	H	A	A	A	B	H	H	H	H	H	H	H	H	H	H	B	A	A	A	A	A	A	A	A	B	B	B	B	B	H	A	H	H	B
F2-4	3	H	H	H	H	H	H	H	H	A	A	H	H	A	A	A	H	H	A	H	H	H	A	A	H	A	H	H	B	H	B	B	B	B	B	B	B	B	H	H	H	A	A	A	H	H	H	H	H
F2-5	3	H	H	H	H	A	A	A	A	H	H	H	H	B	B	H	B	B	B	B	H	A	A	A	H	H	H	H	B	H	B	B	B	B	B	B	B	H	H	A	A	H	H	-	H	H	A	H	H
F2-6	2	H	B	B	H	H	B	H	H	H	H	B	B	B	B	B	B	B	H	A	H	B	B	H	H	H	H	B	B	B	H	H	H	H	A	H	B	B	B	H	H	B	B	B	H	A	A	A	H
F2-7	4	A	A	A	A	H	B	B	B	B	H	H	H	B	B	H	A	A	A	A	H	H	H	A	A	H	H	H	A	A	A	A	A	A	A	A	H	H	H	H	H	A	A	A	A	A	A	H	B
F2-8	2	B	H	H	H	B	H	H	H	H	H	A	H	H	H	H	H	H	H	H	B	B	H	H	A	A	H	H	A	H	H	H	H	A	A	H	H	H	H	B	B	A	H	H	A	A	A	A	A
F2-9	2	H	H	H	A	A	A	A	A	H	H	A	A	A	A	A	A	A	H	H	H	H	H	H	H	H	B	B	B	B	H	H	H	H	H	B	B	B	B	B	B	B	B	B	B	B	B	B	A
F2-10	1	H	B	H	H	A	A	A	H	H	H	B	B	A	A	H	H	H	H	A	H	H	H	H	B	B	B	B	H	A	H	H	H	H	H	H	B	B	H	H	A	B	H	H	H	H	H	A	A
F2-11	2	A	A	A	A	H	H	H	H	H	H	H	H	B	B	B	B	H	H	B	B	B	B	B	B	B	B	B	B	B	H	H	A	A	A	H	B	H	H	H	-	B	B	B	B	B	B	B	B
F2-12	3	A	A	A	A	A	A	H	H	B	B	B	H	H	B	B	B	B	B	B	H	H	H	H	H	H	H	H	H	H	B	B	B	H	H	B	B	B	A	A	A	H	B	B	B	B	B	B	B
F2-13	3	H	H	H	H	A	H	H	H	H	H	H	H	A	A	A	A	B	B	H	A	B	B	B	H	B	B	B	B	B	B	B	B	H	H	H	H	B	B	H	H	H	H	H	H	H	B	B	B
F2-14	2	A	A	H	B	H	H	H	H	H	H	A	H	H	H	H	H	A	A	H	H	H	H	A	H	H	H	A	H	H	B	B	H	H	A	A	A	H	H	H	H	B	B	B	B	B	B	B	B
F2-15	4	H	B	B	B	H	H	H	H	H	H	H	H	A	A	A	H	H	H	H	H	A	A	A	A	A	A	A	H	B	H	H	A	A	A	H	A	A	H	-	H	B	B	B	B	B	H	H	H
F2-16	3	B	B	H	B	B	B	B	B	B	A	H	H	B	B	B	H	H	A	A	A	H	B	B	B	B	B	B	H	A	H	H	H	A	A	A	A	A	A	A	A	B	H	H	H	H	H	H	H
F2-17	2	H	A	A	A	A	H	H	H	B	B	H	H	H	B	-	B	H	A	A	B	B	H	H	H	H	A	A	A	A	B	B	B	B	H	H	H	B	H	H	H	B	B	H	H	H	H	H	A
F2-18	2	H	H	H	H	A	H	H	H	A	A	A	H	B	B	B	H	H	B	B	B	H	H	H	H	H	H	B	B	B	H	H	H	H	H	H	H	H	B	B	B	B	B	B	B	H	H	H	H
F2-19	2	A	A	H	H	B	B	B	B	H	H	B	B	B	B	H	H	H	H	H	H	H	H	H	H	H	H	H	H	H	-	B	H	H	A	A	A	A	A	H	H	H	H	H	H	H	H	H	H
F2-20	3	B	B	B	H	A	A	A	A	A	H	A	A	A	A	A	H	H	A	A	A	A	H	A	A	A	A	A	A	A	H	H	A	A	A	A	H	H	A	A	A	A	A	A	A	A	A	A	A
F2-21	2	B	B	B	B	B	B	H	H	H	B	H	B	B	H	H	H	B	B	B	H	H	H	H	H	H	B	B	B	-	H	H	H	H	H	H	A	A	H	H	H	H	H	H	A	H	H	H	B
F2-22	4	H	B	B	B	H	B	B	B	B	B	H	H	H	H	H	H	B	B	B	H	H	B	B	B	B	H	H	H	H	A	A	A	A	H	B	B	B	H	H	H	B	B	B	B	B	B	B	B
F2-23	3	H	H	H	B	B	B	B	B	B	H	H	A	H	H	H	H	H	A	H	H	H	H	A	A	A	A	H	H	A	B	B	H	H	H	H	H	H	H	H	H	B	B	B	B	B	H	H	A
F2-24	3	A	A	H	H	H	H	B	B	B	H	H	H	H	B	H	H	H	H	B	H	H	H	A	H	H	A	H	H	H	A	H	H	H	H	H	H	H	H	A	A	B	B	B	B	H	H	H	H
F2-25	3	A	A	B	B	H	H	H	H	B	B	H	H	A	A	A	H	B	H	A	B	B	B	B	H	H	H	H	-	H	A	A	-	A	A	H	A	-	A	A	A	H	H	A	-	H	H	H	H
F2-26	3	A	A	A	A	A	A	A	A	A	H	H	H	H	H	H	H	H	A	A	B	B	B	B	H	H	H	A	A	A	A	A	H	H	H	H	H	H	H	B	B	H	H	H	H	H	H	H	H
F2-27	3	H	H	H	H	H	H	B	H	H	H	H	H	A	A	H	H	H	B	H	H	H	H	H	H	H	H	H	H	H	B	B	-	H	H	-	A	A	A	-	H	B	H	H	A	B	B	H	H
F2-28	2	H	H	H	B	-	H	H	H	-	A	A	A	A	A	A	A	A	H	H	H	H	A	H	A	A	A	A	H	H	A	A	A	H	H	H	H	H	H	H	H	A	A	A	A	A	A	A	H
F2-29	3	H	H	B	B	H	H	H	H	H	H	H	H	A	A	H	A	A	A	A	H	H	A	A	A	A	A	A	B	B	B	B	B	B	H	H	H	H	H	H	H	H	H	H	H	H	H	H	H
F2-30	4	A	A	H	H	H	B	B	B	H	H	B	H	H	H	H	A	A	B	B	A	A	A	H	H	H	H	H	H	H	A	A	H	H	B	B	H	H	H	H	H	H	A	A	A	A	A	A	A
F2-31	4	H	A	A	A	A	A	A	A	A	A	A	A	A	A	H	B	B	B	B	B	H	H	B	H	H	H	H	H	H	A	A	H	B	B	B	B	H	H	H	H	H	H	H	H	H	H	H	H
F2-32	1	A	H	H	B	B	H	H	H	A	A	H	B	B	B	B	H	H	B	B	H	H	H	A	H	H	H	B	B	B	H	H	B	B	B	H	H	H	H	H	H	B	B	B	H	H	H	H	B
F2-33	2	H	H	H	H	H	H	A	A	A	A	H	A	-	H	H	H	H	H	B	H	H	B	-	B	B	B	B	B	B	B	B	B	H	H	H	H	H	H	B	H	A	-	A	B	B	H	H	H
F2-34	4	H	A	A	A	H	H	A	H	B	B	A	A	B	B	H	A	A	H	H	B	H	H	H	H	H	H	H	H	H	H	H	H	A	A	H	H	H	H	A	A	A	A	H	B	B	B	B	H
F2-35	3	H	H	A	A	H	H	H	H	H	H	A	H	B	B	H	H	A	A	H	B	B	B	B	B	H	H	H	H	H	H	H	A	H	H	H	A	A	A	H	H	A	-	H	H	H	H	B	B
F2-36	1	B	B	B	B	B	H	H	-	H	H	H	A	A	A	B	B	-	H	H	A	A	A	A	A	H	H	B	B	H	A	A	H	H	B	H	H	A	A	H	H	A	A	A	A	H	H	B	B
F2-37	3	H	H	A	H	H	B	B	B	H	H	A	A	A	H	H	H	-	A	A	H	A	H	H	B	B	B	H	H	H	H	H	H	H	B	B	H	H	H	A	A	A	H	H	B	B	B	H	A
F2-38	2	A	B	B	B	H	H	H	A	A	H	H	A	H	H	-	H	H	H	H	B	B	B	B	A	A	A	A	A	A	B	B	B	B	H	H	H	H	H	H	H	B	H	H	H	H	H	H	H
F2-39	4	H	H	B	H	B	B	H	H	H	H	A	A	A	H	B	B	B	H	H	H	A	H	H	H	A	H	H	H	H	H	H	B	B	B	-	A	A	-	B	B	H	H	H	H	H	H	H	H
F2-40	3	H	B	B	B	H	H	A	A	A	A	H	H	H	H	H	B	H	H	A	A	A	H	H	H	H	H	H	H	H	B	B	B	B	B	B	H	H	H	B	B	B	H	H	H	H	H	H	H
F2-41	4	H	B	B	B	H	H	H	H	H	H	A	A	A	A	A	A	A	A	B	H	H	H	H	B	H	H	A	A	H	H	H	B	H	H	B	B	B	-	B	B	B	B	H	H	A	A	H	H
F2-42	2	H	H	H	H	B	B	A	A	A	H	H	H	B	B	B	H	H	H	H	B	B	B	B	B	B	H	H	H	H	B	B	H	H	A	A	A	A	H	H	H	H	H	B	B	B	B	B	B
F2-43	2	H	H	A	A	A	A	A	A	A	H	H	H	H	B	B	B	B	H	H	H	H	H	H	A	H	H	H	H	H	B	B	H	H	H	A	A	A	H	B	H	A	A	A	A	H	H	H	H
F2-44	5	H	A	A	H	H	H	H	H	H	H	H	H	H	H	A	A	A	H	H	B	H	H	H	H	H	H	H	H	H	A	A	A	A	H	H	H	B	B	H	H	H	H	H	H	A	H	H	H
F2-45	2	A	A	H	H	H	A	A	A	H	B	H	H	H	B	B	H	H	A	A	H	H	B	B	H	H	H	H	H	H	B	B	H	H	H	A	A	A	H	H	H	H	H	H	H	H	H	H	H
F2-46	3	H	A	A	H	H	H	H	H	H	H	H	H	H	H	H	A	A	H	H	H	B	B	H	A	H	H	A	A	A	H	H	H	H	H	H	A	A	A	-	A	H	A	A	H	H	H	H	A
F2-47	3	H	-	B	H	H	H	H	-	H	H	A	H	H	H	H	H	H	H	H	A	H	A	A	A	A	H	H	H	B	H	H	H	H	H	H	B	B	H	A	A	A	H	H	H	H	B	B	B
F2-48	3	H	H	H	H	H	H	B	B	B	B	H	H	A	H	A	A	A	A	H	H	H	H	B	B	B	B	B	B	B	B	B	B	B	B	B	B	B	H	B	A	A	A	A	A	A	H	H	H
F2-49	2	H	H	B	B	H	H	H	H	B	H	A	A	H	H	H	A	H	H	H	H	H	A	A	A	A	A	H	H	H	H	H	A	A	A	A	A	A	A	H	H	H	H	B	B	H	H	H	H
F2-50	4	-	A	H	H	H	A	A	A	H	-	A	H	B	B	H	H	H	H	B	A	A	H	H	H	H	H	B	H	H	H	H	B	B	B	B	H	H	H	B	H	A	A	A	A	A	A	A	H
F2-51	1	A	H	B	B	B	A	A	A	A	H	B	B	B	H	H	H	H	H	A	H	B	B	B	H	H	H	A	A	H	A	A	H	H	H	H	A	A	H	H	H	B	H	H	H	A	H	H	B
F2-52	4	H	B	H	H	H	B	B	B	H	H	B	B	B	B	B	B	B	H	A	A	A	A	H	A	A	A	B	H	B	B	B	H	-	H	H	H	H	A	A	A	H	H	B	B	B	B	B	B
F2-53	3	H	H	A	A	B	B	B	B	B	H	A	A	A	H	B	B	B	H	H	A	A	A	A	A	A	B	B	B	B	H	H	H	B	H	H	A	H	H	A	A	B	B	B	H	A	A	A	H
F2-54	2	A	A	H	H	H	H	H	H	B	B	H	B	H	H	A	A	-	H	H	H	B	B	H	H	H	B	B	B	B	B	B	H	H	H	A	A	H	B	H	H	B	B	B	H	H	H	H	H
F2-55	3	H	B	H	A	A	A	A	A	A	H	B	H	A	A	A	H	-	H	H	B	B	A	A	A	A	A	H	H	B	B	B	B	B	B	H	A	A	A	A	A	A	A	A	A	A	H	H	B
F2-56	1	B	B	H	H	H	B	B	B	H	B	A	A	A	H	H	H	A	A	H	B	B	B	H	H	H	H	B	B	B	H	H	B	B	B	B	H	H	A	A	A	H	H	H	H	H	H	H	H
F2-57	3	H	H	H	B	B	H	H	H	A	A	A	H	H	H	H	H	H	B	H	A	A	H	H	H	H	H	A	A	A	B	B	B	B	B	B	H	H	H	B	B	B	B	B	B	H	H	H	H
F2-58	2	A	H	A	A	A	A	A	H	H	H	H	H	H	B	H	H	H	A	A	B	B	B	B	B	B	H	H	H	H	A	A	H	H	H	H	H	B	H	H	H	H	H	H	H	H	H	A	H
F2-59	1	H	B	B	B	B	B	B	B	H	H	B	H	H	H	H	B	B	H	H	A	A	A	A	H	H	H	A	A	B	B	B	B	B	B	B	B	H	H	H	H	H	H	H	H	H	H	H	H
F2-60	2	B	B	B	B	A	A	A	-	A	H	H	H	H	H	A	A	H	H	H	H	B	B	B	H	H	H	H	B	B	A	A	A	A	A	A	A	A	A	A	A	H	H	H	H	H	B	B	B
F2-61	3	H	H	H	B	A	H	H	B	H	A	A	A	H	H	H	A	A	A	A	B	H	H	A	A	A	A	A	A	A	A	H	H	H	H	H	H	A	A	A	A	H	H	H	H	H	H	B	B
F2-62	3	H	H	A	A	A	H	H	H	H	H	B	B	B	B	H	B	B	B	B	H	B	B	B	B	H	H	A	A	A	A	H	A	A	A	A	H	A	A	A	A	H	H	B	B	B	B	B	H
F2-63	2	A	A	A	A	H	H	H	H	H	H	A	B	B	H	H	H	H	H	H	H	H	A	A	A	A	A	H	H	H	H	H	H	-	B	H	H	H	H	B	B	A	H	H	H	A	A	H	H
F2-64	4	H	A	H	H	H	H	B	B	H	H	B	B	H	-	A	A	A	H	B	A	A	A	A	A	A	A	A	A	A	H	H	A	A	H	-	B	B	B	-	H	A	A	H	A	A	A	A	H
F2-65	3	A	A	A	A	-	H	B	B	B	H	-	A	H	H	B	B	B	A	A	B	B	B	B	B	B	B	B	B	B	H	H	A	A	A	B	B	B	B	H	H	B	-	B	H	A	A	A	H
F2-66	1	B	B	H	H	H	A	A	A	A	H	H	H	H	H	A	A	A	A	H	H	H	H	H	H	H	H	H	H	B	H	H	H	H	H	A	A	A	A	H	H	H	H	H	H	B	B	H	A
F2-67	5	A	H	H	A	A	A	A	A	A	A	B	B	B	A	A	H	H	H	H	A	A	H	H	H	H	H	B	B	B	A	A	A	A	H	H	H	H	H	H	H	B	B	H	A	A	A	H	H
F2-68	2	H	B	B	B	H	A	A	A	A	H	A	A	H	H	H	H	B	B	H	H	H	H	H	B	B	B	A	A	A	H	H	A	A	A	A	H	H	H	A	A	H	A	A	A	A	A	A	A
F2-69	3	A	H	H	H	B	H	H	H	H	H	A	H	H	A	A	A	A	A	A	B	H	H	H	B	B	B	A	A	A	H	H	A	A	H	H	H	H	H	H	A	H	A	A	H	B	B	H	A
F2-70	2	B	B	H	B	B	B	B	B	B	B	B	B	B	H	A	A	H	H	H	H	H	H	H	H	H	H	H	A	A	-	A	H	B	B	B	B	B	B	-	H	A	A	A	A	H	H	H	B
F2-71	4	H	H	H	B	B	H	H	H	H	A	A	H	H	B	B	B	B	H	H	H	H	H	H	H	H	A	H	A	H	H	H	H	-	H	-	H	-	B	B	B	B	H	A	A	A	H	H	H
F2-72	3	H	B	B	B	H	H	H	H	H	H	B	H	H	H	H	H	B	B	B	H	-	A	A	A	A	A	A	H	H	B	B	H	H	H	H	H	H	H	H	H	B	-	A	B	B	B	H	H
F2-73	3	H	B	B	B	H	H	H	A	H	H	B	B	H	A	B	B	A	A	A	B	B	B	B	B	B	B	H	H	H	A	A	A	A	B	A	A	A	A	A	H	H	H	B	B	B	B	B	H
F2-74	3	A	H	H	A	A	A	A	A	A	A	A	H	H	A	A	H	H	B	B	B	B	H	H	H	H	H	A	H	B	B	B	B	H	H	A	A	A	H	H	H	H	H	H	H	A	A	A	A
F2-75	3	H	H	H	H	B	B	B	B	B	B	H	A	A	A	A	H	A	A	H	B	H	H	H	H	H	H	H	H	H	A	A	A	A	H	H	H	H	H	H	H	H	A	A	H	H	H	A	A
F2-76	3	H	A	A	H	H	B	B	B	B	B	A	A	A	H	H	H	H	H	H	B	B	B	B	H	H	A	A	A	A	H	H	H	A	B	B	B	B	B	H	H	H	H	H	A	H	H	B	H
F2-77	3	A	A	A	B	B	H	H	H	H	-	H	H	B	B	B	B	B	H	A	H	A	A	H	H	H	H	A	A	A	B	B	B	B	-	H	B	B	B	B	B	A	H	H	H	H	H	H	H
F2-78	4	H	H	H	A	A	A	A	A	H	H	H	H	H	A	A	A	A	H	H	H	H	H	H	H	H	H	B	H	H	H	H	H	A	H	H	B	H	H	H	B	A	H	B	B	H	H	B	B
F2-79	2	H	H	H	A	B	B	B	B	B	B	B	B	B	B	B	H	H	H	H	H	H	H	H	H	H	A	A	A	A	A	A	-	A	H	H	H	H	H	B	B	A	A	A	H	H	H	H	H
F2-80	3	B	B	B	A	A	A	A	A	A	A	H	H	H	A	A	A	A	A	A	A	A	A	-	H	H	B	H	B	B	H	H	H	H	B	B	B	B	B	H	H	B	B	B	B	H	A	A	A
F2-81	3	H	H	H	H	H	B	B	B	B	B	B	H	H	H	A	A	H	B	H	B	H	H	H	B	B	B	B	B	B	A	A	H	H	B	B	B	H	H	A	A	B	B	B	B	H	H	H	H
F2-82	2	B	H	H	H	B	B	H	H	A	A	B	H	A	A	A	A	A	H	H	A	H	H	-	B	H	B	A	A	A	H	H	H	H	H	-	A	A	A	A	H	B	B	B	B	H	B	H	H
F2-83	3	A	A	A	A	A	H	H	B	B	H	H	H	A	A	H	H	H	H	H	H	H	B	-	B	B	B	H	H	H	H	H	H	H	H	B	B	H	H	H	H	B	H	H	H	H	-	B	H
F2-84	5	A	H	H	H	H	H	H	H	-	H	H	H	H	H	H	A	H	H	H	H	A	A	H	B	B	B	B	H	A	B	B	B	-	B	H	H	H	H	A	A	B	H	H	A	A	A	H	H
F2-85	2	B	H	H	H	A	A	A	H	H	H	B	B	B	B	B	B	B	B	H	A	A	H	H	H	H	H	H	H	H	A	A	H	H	H	H	H	H	H	H	H	B	B	H	H	H	H	H	A
F2-86	4	H	H	H	A	H	H	H	H	A	A	A	H	H	H	B	B	B	B	B	B	B	B	B	B	B	B	B	B	B	A	A	A	A	A	H	H	H	H	H	A	H	A	A	A	A	A	A	A
F2-87	2	A	A	A	H	B	H	H	H	H	H	B	B	B	B	B	H	H	B	B	B	B	A	A	A	A	A	A	A	H	H	H	H	H	H	H	A	A	A	H	H	H	H	B	B	B	B	B	B
F2-88	4	H	B	B	B	A	A	A	A	A	H	A	H	H	H	H	B	H	A	A	A	A	H	B	H	H	H	H	-	B	A	A	-	A	H	H	H	H	H	B	B	B	B	H	A	A	A	A	A
F2-89	4	H	H	H	H	B	B	B	B	B	H	H	H	H	H	H	H	B	B	B	H	A	A	H	H	H	H	B	B	B	B	B	B	B	B	B	B	A	A	H	H	H	H	H	-	B	B	H	H
F2-90	5	A	A	A	A	H	B	B	B	A	A	A	B	B	H	H	A	H	H	B	H	A	A	H	H	H	H	H	H	H	H	B	B	H	H	H	H	A	H	H	H	H	H	H	A	A	A	A	A
F2-91	4	A	A	A	A	H	H	H	H	H	A	A	A	A	A	A	H	H	A	A	A	A	H	H	H	H	H	B	H	H	A	A	A	A	H	H	H	H	H	H	H	B	B	B	H	A	A	H	H
F2-92	4	B	H	H	H	H	H	H	H	H	H	A	A	-	H	H	H	H	H	H	H	H	H	H	H	H	A	A	-	H	H	H	H	H	A	A	A	-	A	A	A	B	B	B	H	H	H	H	B
F2-93	4	H	H	H	A	A	A	A	H	H	B	H	B	B	B	A	A	A	B	H	A	A	B	-	B	B	H	H	H	H	H	H	H	A	A	A	H	H	H	A	A	H	-	H	H	H	H	A	A
Note：The two parent bands of “16” and “63” were coded as A and B respectively, and both prensent bands were coded as H. Missing values of marker type were coded as -.
[truncated: 143 more columns]
