# Supplementary material for: QTL mapping and stability analysis of trichome density in zucchini (Cucurbita pepo L.)
Source: Front Plant Sci. 2023 Aug 11;14:1232154. doi: 10.3389/fpls.2023.1232154 (PMC10457680; doi:10.3389/fpls.2023.1232154)
Supplement: Supplementary file 8 [file Table_8.xlsx]

## Sheet: 2019
Table S8. Phenotype and genotype of F2 individuals for QTL stability
No.	LG15-3394422	LG15-4991349	LG15-5110786	LG15-5224151	LG15-5311576	LG15-5461456	LG15-5513468	LG15-5563882	LG15-5619256	LG15-5672054	LG15-5766791	LG15-5827733	LG15-5897945	LG15-6184888	LG3_147831	LG3_218350	LG3_764774	LG3_1379216	LG3_1732969	LG3_2472555	LG3_2891236	Phenotype
F2-1	B	B	B	B	B	B	B	B	B	B	B	B	B	B	H	H	H	H	H	A	H	3
F2-2	H	B	B	B	B	B	B	B	B	B	B	B	B	B	H	H	H	H	H	H	H	2
F2-3	H	H	H	H	H	H	H	B	B	B	B	B	B	B	B	B	B	B	B	B	H	3
F2-4	H	B	B	B	-	B	B	B	B	B	B	B	B	B	B	B	B	B	B	B	A	2
F2-5	H	H	H	H	H	H	H	H	H	H	H	H	H	H	H	H	H	H	H	H	H	4
F2-6	H	H	H	H	H	H	H	H	H	H	H	B	B	B	H	H	H	H	H	H	H	5
F2-7	A	H	H	H	H	H	H	H	H	H	H	H	H	H	H	H	H	B	B	B	B	3
F2-8	H	H	H	H	H	H	H	H	H	H	H	H	H	H	B	B	B	H	H	B	B	3
F2-9	A	A	A	A	A	A	A	A	A	A	A	A	A	A	B	B	B	B	B	B	B	4
F2-10	H	B	B	B	B	B	B	B	B	B	B	B	B	B	H	H	-	H	H	H	A	2
F2-11	B	B	B	B	B	B	B	B	B	B	B	B	B	B	A	A	A	H	H	H	A	2
F2-12	B	B	B	B	B	B	B	B	B	B	B	B	B	B	B	B	H	H	H	H	H	3
F2-13	H	H	H	H	H	H	H	H	H	H	H	H	H	H	H	H	H	H	H	H	H	3
F2-14	H	H	H	H	H	H	H	H	H	H	H	H	H	H	H	H	H	H	H	H	H	3
F2-15	H	H	H	H	H	H	H	H	H	H	H	H	H	H	A	A	A	A	A	A	H	5
F2-16	H	H	H	H	H	H	H	H	H	H	H	H	H	H	A	A	A	H	H	H	H	4
F2-17	B	B	B	B	B	B	B	B	B	B	B	B	B	B	A	A	A	A	H	B	B	3
F2-18	H	A	A	A	A	A	A	A	A	A	A	A	A	A	H	H	H	H	H	H	B	4
F2-19	A	A	A	A	A	A	A	A	A	A	A	A	A	A	A	A	A	A	A	A	H	5
F2-20	A	H	H	H	H	H	H	H	H	H	H	H	H	H	H	H	H	H	H	H	H	4
F2-21	H	H	H	H	H	H	H	H	H	H	H	H	H	H	H	H	H	H	H	H	H	3
F2-22	B	B	B	B	B	B	B	B	B	B	B	B	B	B	H	H	H	H	H	A	A	2
F2-23	A	A	A	A	A	A	A	A	A	H	H	H	H	H	H	H	H	H	H	A	A	3
F2-24	H	A	A	A	A	A	A	A	A	A	A	A	A	A	H	H	B	B	B	B	B	3
F2-25	B	B	B	B	B	B	B	B	B	B	B	H	H	H	B	B	B	B	B	B	H	3
F2-26	H	H	H	H	H	H	H	H	H	H	H	H	H	H	B	B	B	B	B	B	B	3
F2-27	H	H	H	H	H	H	H	H	H	H	H	H	H	H	H	H	H	H	H	H	H	3
F2-28	H	H	A	A	A	A	A	A	A	A	A	A	A	A	A	A	A	A	A	A	A	4
F2-29	B	B	B	B	B	B	B	B	B	B	B	B	B	B	H	H	H	H	H	H	H	1
F2-30	H	H	H	H	H	H	H	H	H	H	H	H	H	H	A	A	A	A	A	B	B	4
F2-31	B	B	B	B	B	B	B	B	B	B	B	B	B	H	B	B	B	B	B	B	B	3
F2-32	H	H	H	H	H	H	H	H	H	H	H	B	B	B	A	A	A	A	A	A	H	3
F2-33	B	B	B	H	H	H	H	H	H	H	H	H	H	H	H	H	H	H	H	A	A	4
F2-34	A	A	A	A	A	A	A	A	A	A	A	A	A	A	H	H	H	H	H	H	H	4
F2-35	B	B	B	B	B	B	B	B	B	B	B	B	B	B	A	A	A	A	A	A	A	3
F2-36	A	H	H	H	H	H	H	H	H	H	H	H	H	H	A	A	A	A	A	H	H	4
F2-37	A	H	H	H	H	H	H	H	H	H	H	H	H	H	B	B	B	H	H	H	H	3
F2-38	B	H	H	H	H	A	A	A	A	A	A	A	A	A	A	A	A	A	A	A	A	4
F2-39	B	B	B	B	B	B	B	B	B	B	B	B	B	B	A	A	A	A	A	A	A	2
F2-40	B	B	B	B	B	B	B	B	B	B	B	B	B	B	B	B	B	B	B	B	B	2
F2-41	H	H	H	H	H	H	H	H	H	H	H	H	H	H	A	A	A	A	A	A	A	3
F2-42	A	A	A	A	A	A	A	A	A	A	A	A	A	A	B	B	B	H	H	H	H	4
F2-43	A	H	H	H	H	H	H	H	H	H	H	H	H	H	B	B	B	B	B	B	B	3
F2-44	H	H	H	H	H	H	H	H	H	H	H	H	H	H	A	A	A	A	A	A	A	4
F2-45	H	H	H	H	H	H	H	H	H	H	H	H	A	A	H	H	H	H	H	B	B	3
F2-46	H	H	H	H	H	H	H	H	H	H	H	H	H	H	H	H	H	H	H	H	H	3
F2-47	H	H	H	H	H	H	H	H	H	H	H	H	H	H	A	A	A	A	A	H	H	3
F2-48	A	A	A	A	A	A	A	A	A	A	A	H	H	H	B	B	B	H	H	H	A	3
F2-49	-	A	A	A	A	A	A	A	A	A	A	A	A	A	A	A	H	H	H	H	H	3
F2-50	A	A	A	A	A	A	A	A	A	A	A	A	A	A	A	A	A	H	H	H	H	4
F2-51	B	B	B	B	B	B	B	B	B	B	B	B	B	B	H	H	H	H	H	H	H	3
F2-52	H	H	H	H	H	H	H	H	H	H	H	H	H	H	H	H	H	H	H	H	B	4
F2-53	H	H	H	H	H	H	H	H	H	H	H	H	H	H	H	H	H	H	H	H	H	3
F2-54	H	A	A	A	A	A	A	A	A	A	A	A	A	A	A	A	A	A	A	A	A	5
F2-55	H	H	H	H	H	H	H	H	H	H	H	H	H	H	A	A	A	A	H	H	H	4
F2-56	B	B	B	B	B	B	B	B	B	B	B	B	B	B	H	H	H	H	H	H	H	2
F2-57	H	H	H	H	H	H	H	H	H	H	H	H	H	H	A	A	H	H	H	H	H	3
F2-58	A	A	A	A	A	A	A	A	A	A	A	A	A	H	H	H	H	H	H	H	H	3
F2-59	B	B	B	B	B	B	B	B	B	B	B	H	H	H	B	B	B	B	B	B	B	3
F2-60	H	H	H	H	H	H	H	H	H	H	H	H	H	H	H	H	H	H	H	H	H	3
F2-61	A	A	A	A	A	A	A	A	A	A	A	A	A	A	H	H	H	H	H	H	H	4
F2-62	A	A	A	H	H	H	H	H	H	H	H	H	H	H	B	B	B	B	B	B	B	3
F2-63	H	H	H	H	H	H	H	H	H	H	H	B	B	B	H	H	H	H	H	H	H	4
F2-64	A	A	A	A	A	A	A	A	A	A	A	A	A	H	H	H	H	H	H	H	H	5
F2-65	H	A	A	A	A	A	A	A	A	A	A	A	A	A	H	H	H	B	B	B	B	3
F2-66	H	A	A	A	A	A	A	A	A	A	A	A	A	A	B	B	B	H	H	H	H	3
F2-67	H	H	H	H	H	H	H	H	H	H	H	H	H	H	B	B	B	B	H	H	H	3
F2-68	H	H	H	H	H	H	B	B	B	B	B	B	B	B	H	H	H	H	H	H	H	3
F2-69	B	H	H	H	H	H	H	H	H	H	H	H	H	H	H	H	H	H	H	H	H	3
F2-70	H	H	H	H	H	H	H	H	H	H	H	H	H	H	A	A	A	A	A	A	H	4
F2-71	H	H	H	H	H	H	H	H	H	H	H	H	H	H	B	B	B	B	B	B	H	3
F2-72	H	H	H	A	A	A	A	A	A	A	A	A	A	A	H	H	H	H	H	B	B	4
F2-73	B	B	B	B	B	B	B	B	B	B	B	B	B	B	H	H	H	H	A	A	A	4
F2-74	H	H	H	H	H	H	H	H	H	H	H	H	H	H	A	A	A	A	A	A	A	3
F2-75	A	H	H	H	H	H	H	H	H	H	H	H	H	H	H	H	H	H	H	H	H	4
F2-76	B	B	B	B	B	B	B	B	B	B	B	B	B	H	H	H	H	H	H	H	H	3
F2-77	H	H	H	H	H	H	H	H	H	H	H	H	H	H	A	A	A	A	A	A	H	4
F2-78	B	B	B	B	B	B	B	B	B	B	B	H	H	H	H	A	A	A	A	A	A	3
F2-79	B	B	B	B	B	B	B	B	B	B	B	B	B	B	B	B	B	B	B	B	B	2
F2-80	B	H	H	H	H	H	H	H	H	H	H	H	H	H	H	H	-	H	H	H	H	3
F2-81	H	H	H	H	H	H	H	H	H	H	H	H	A	A	H	H	H	H	H	H	H	3
F2-82	H	B	B	B	B	B	B	B	B	B	B	B	B	B	H	H	A	H	H	H	H	2
F2-83	H	H	H	H	H	H	H	H	H	H	H	H	H	H	H	H	H	H	H	H	H	3
F2-84	A	A	A	A	A	A	A	A	A	A	A	A	A	A	H	H	H	H	H	H	H	3
F2-85	A	H	H	H	H	H	H	H	H	H	H	H	H	H	A	A	A	A	H	H	H	4
F2-86	B	B	B	B	B	B	B	B	B	B	B	B	H	H	H	H	H	H	H	H	H	3
F2-87	B	B	B	H	H	H	H	H	H	H	H	H	H	H	A	A	A	A	A	A	A	4
F2-88	B	B	H	H	H	H	H	H	H	H	H	H	H	A	A	A	A	A	A	A	A	4
F2-89	H	H	H	H	H	H	H	H	H	H	H	H	H	H	A	A	A	A	-	-	A	3
F2-90	H	A	A	A	A	A	A	A	A	A	A	A	A	A	B	B	B	B	B	B	H	3
F2-91	A	A	A	A	A	B	B	B	B	B	B	B	B	B	B	B	B	H	H	H	H	3
F2-92	B	B	B	B	B	B	B	B	B	B	B	B	B	B	H	H	H	H	H	H	H	2
F2-93	H	H	H	H	H	H	H	H	H	H	H	H	H	B	A	A	A	A	A	A	A	3
F2-94	B	H	H	H	H	H	H	H	H	H	H	H	H	H	H	H	A	A	A	A	A	3
F2-95	B	B	B	B	B	B	B	B	B	B	B	B	B	B	A	A	A	A	A	A	A	4
F2-96	A	A	A	A	A	A	A	A	A	A	A	A	A	A	B	B	H	H	H	H	A	4
F2-97	A	H	B	B	B	B	B	B	B	B	B	B	B	B	A	A	A	A	A	A	H	2
F2-98	B	B	B	B	B	B	B	B	B	B	B	B	B	H	H	H	H	H	H	H	H	3
F2-99	H	H	H	H	H	H	H	H	H	H	H	H	H	A	A	A	A	A	A	A	H	5
F2-100	H	H	H	H	H	H	H	H	H	H	H	H	H	H	B	B	B	B	H	A	A	3
F2-101	A	A	A	A	A	A	A	A	A	A	H	H	H	H	H	H	H	H	B	B	A	3
F2-102	H	H	H	H	H	H	H	H	H	H	H	H	H	H	B	B	B	B	B	B	B	3
F2-103	B	B	B	B	B	B	B	B	B	B	B	B	B	B	A	A	A	H	H	H	B	3
F2-104	B	A	A	A	A	A	A	A	A	A	A	A	A	A	B	B	B	B	B	B	A	3
F2-105	B	B	B	B	B	B	B	B	B	B	H	H	H	H	B	B	B	B	B	A	A	2
F2-106	H	H	H	H	H	H	H	H	H	H	H	H	H	H	A	A	A	A	A	A	A	3
F2-107	H	H	H	H	H	H	H	H	H	H	H	H	H	H	A	A	A	A	A	A	A	4
F2-108	B	H	H	H	H	H	H	H	H	H	A	A	A	A	A	A	A	A	A	A	A	4
F2-109	H	A	A	A	A	A	A	A	A	A	A	A	A	A	B	B	B	B	B	B	B	3
F2-110	A	A	A	A	A	A	A	A	A	A	A	A	A	A	B	B	B	B	B	B	B	3
F2-111	H	H	H	H	H	H	H	H	H	A	A	A	A	A	H	H	H	H	H	H	H	3
F2-112	H	H	H	H	H	H	H	H	H	H	H	H	H	H	H	H	H	H	H	H	H	3
F2-113	H	A	A	A	A	A	A	A	A	A	A	A	A	A	H	H	H	H	B	B	B	3
F2-114	B	B	B	B	B	B	H	H	H	H	H	H	H	H	H	H	H	H	H	H	H	3
F2-115	B	B	B	B	B	B	B	B	B	B	B	H	H	H	B	H	H	H	H	H	H	3
F2-116	H	H	H	H	H	H	H	H	H	H	H	H	H	H	A	A	A	A	A	H	H	3
F2-117	B	B	B	B	B	B	B	B	B	B	B	H	H	H	H	H	H	H	H	H	B	3
F2-118	B	H	H	H	H	H	H	H	H	H	H	H	H	H	B	B	B	B	B	B	B	3
F2-119	H	H	H	H	H	H	H	H	H	H	H	H	H	H	B	B	B	B	H	H	H	3
F2-120	H	H	H	H	H	H	H	H	H	H	H	H	H	H	H	H	H	H	H	H	B	3
F2-121	B	H	H	H	H	H	H	H	H	H	H	H	H	H	B	B	B	H	H	H	A	3
F2-122	H	H	H	H	H	H	H	H	H	H	H	H	H	H	A	A	A	A	A	A	A	3
F2-123	H	A	A	A	A	A	A	A	A	A	A	A	A	A	H	H	H	H	H	A	A	3
F2-124	H	H	H	H	H	H	H	H	H	H	H	H	H	H	A	A	A	H	H	H	H	3
F2-125	A	A	A	A	A	A	A	A	A	A	A	A	A	A	A	A	A	A	A	A	H	4
F2-126	H	H	H	H	H	H	H	H	H	H	H	H	H	H	B	B	B	B	B	H	H	3
F2-127	B	B	B	B	B	B	B	B	H	H	H	H	H	H	B	B	B	B	B	B	B	3
F2-128	H	A	A	A	A	A	A	A	A	A	A	A	A	A	H	H	H	H	H	H	H	5
F2-129	H	H	H	H	H	H	H	H	H	H	H	A	A	A	A	A	H	H	H	H	B	4
F2-130	B	H	H	H	H	H	H	H	H	H	H	H	H	H	A	A	A	A	A	A	H	4
F2-131	A	A	A	A	A	A	A	A	A	A	A	A	A	A	A	A	A	A	A	A	A	4
F2-132	H	H	H	H	H	H	H	H	H	H	H	H	H	H	H	H	H	H	H	H	H	3
F2-133	A	A	A	A	A	A	A	A	A	A	A	A	A	A	H	H	H	H	H	H	H	3
F2-134	H	A	A	A	A	A	A	A	A	A	A	A	A	A	H	H	H	H	H	H	A	4
F2-135	B	H	H	H	H	H	H	H	H	H	H	H	H	H	B	B	B	B	B	B	B	3
F2-136	B	B	B	B	B	B	B	B	B	B	B	B	B	B	H	H	H	H	H	A	A	3
F2-137	B	B	B	B	B	B	B	B	B	B	B	B	B	B	A	A	A	A	A	A	A	3
F2-138	H	H	H	H	H	H	H	H	H	H	H	H	H	H	A	A	A	A	A	A	H	3
F2-139	A	A	A	A	A	A	A	A	A	A	A	A	A	A	B	B	B	H	H	H	H	3
F2-140	H	H	H	H	H	H	H	H	H	H	H	H	H	H	H	H	H	H	H	A	A	4
F2-141	H	H	H	H	H	H	H	H	H	H	H	H	H	H	H	H	H	H	H	H	H	3
F2-142	H	H	H	H	H	H	H	H	H	H	H	H	H	A	H	H	H	H	A	A	A	3
F2-143	A	A	A	A	A	A	A	A	A	A	A	A	A	A	B	B	B	B	B	B	B	3
F2-144	B	B	B	B	B	B	B	B	B	B	B	B	B	B	H	H	B	B	B	B	B	3
F2-145	A	H	H	H	H	H	H	H	H	H	H	H	H	H	H	H	H	H	H	H	H	4
F2-146	H	H	H	H	H	H	H	H	H	H	H	H	H	H	H	H	H	H	H	H	A	3
F2-147	H	H	H	H	H	H	H	H	H	H	H	H	H	H	H	H	H	A	A	A	A	4
F2-148	H	H	H	H	H	H	H	H	H	H	H	H	H	H	H	H	H	H	H	H	H	3
F2-149	H	A	A	A	A	A	A	A	A	A	A	A	A	A	H	H	H	H	H	H	H	3
F2-150	B	H	H	H	H	H	H	H	H	H	H	H	H	H	B	B	B	B	H	H	B	3
F2-151	A	A	A	A	A	A	A	A	A	A	A	A	A	A	H	H	H	H	H	H	H	3
F2-152	H	H	H	H	H	H	H	H	H	H	H	H	H	H	B	B	B	H	H	H	H	3
F2-153	H	H	H	H	H	H	H	H	H	H	H	H	H	B	H	H	H	H	H	H	A	3
F2-154	H	B	B	B	B	B	B	B	B	B	B	B	B	B	H	H	B	B	B	B	B	2
F2-155	A	H	H	H	H	H	H	A	A	A	A	A	A	A	B	B	B	H	H	H	A	4
F2-156	H	H	H	H	H	H	H	H	H	H	H	H	H	H	H	H	H	H	H	H	H	3
F2-157	A	A	A	A	H	H	H	H	H	H	H	H	H	H	A	A	A	A	A	A	A	4
F2-158	H	H	H	H	H	H	H	H	H	H	H	H	H	H	H	H	H	B	B	B	B	3
F2-159	H	H	H	H	H	H	H	H	H	H	H	H	H	H	A	A	A	A	A	A	H	4
F2-160	B	B	B	B	B	B	B	B	B	B	B	B	B	B	B	B	B	B	B	B	B	3
F2-161	A	A	A	A	A	A	A	A	A	A	A	A	A	A	H	H	H	H	H	H	H	5
F2-162	A	A	A	A	A	A	A	A	A	A	A	A	A	A	H	H	H	H	H	H	H	3
F2-163	H	H	H	H	H	H	H	H	H	H	H	H	H	H	H	H	H	H	H	H	H	3
F2-164	H	H	H	H	H	H	H	H	H	H	H	A	A	A	B	B	B	B	B	B	B	3
F2-165	H	H	H	H	H	H	H	H	H	H	H	H	H	H	H	H	A	A	A	A	A	3
F2-166	H	H	H	H	H	H	H	H	H	H	B	B	B	B	H	H	H	H	H	H	H	4
F2-167	H	H	H	H	H	H	H	H	H	H	H	H	H	A	B	B	B	B	B	B	B	3
F2-168	B	B	B	B	B	B	B	B	B	B	B	B	B	B	H	H	H	H	H	H	H	3
F2-169	H	B	B	B	B	B	B	B	B	B	B	B	B	H	A	A	A	A	A	A	A	2
F2-170	B	B	B	B	B	B	B	B	B	B	H	H	H	H	A	A	A	A	A	H	H	4
F2-171	H	H	H	H	B	B	B	B	B	B	B	B	B	B	H	H	H	H	H	H	A	5
F2-172	H	B	B	B	B	B	B	B	B	B	B	B	B	B	H	H	H	H	H	H	H	4
F2-173	A	A	A	A	A	A	A	A	A	A	H	B	B	B	A	A	A	A	A	A	H	4
F2-174	B	B	B	B	B	B	B	B	B	B	B	B	B	B	A	A	A	A	A	A	A	4
F2-175	H	H	H	H	H	H	H	H	H	H	H	H	H	H	A	A	A	A	A	A	H	3
F2-176	A	H	H	H	H	H	H	H	H	H	H	H	H	H	A	A	A	A	H	H	H	4
F2-177	H	H	H	A	A	A	A	A	A	A	A	A	A	A	A	A	A	A	A	A	A	3
F2-178	H	A	A	A	A	A	A	A	A	A	A	A	A	A	H	H	H	H	H	B	B	3
F2-179	H	H	H	H	H	A	A	A	A	A	A	A	A	A	B	B	H	H	H	H	H	3
F2-180	B	B	B	B	B	B	B	B	B	B	B	B	B	B	A	A	A	B	B	B	B	3
F2-181	H	B	B	B	B	B	B	B	B	B	B	B	B	B	B	B	B	B	B	B	B	2
F2-182	B	B	B	B	B	B	B	B	B	B	B	B	B	B	H	H	H	H	H	A	A	4
F2-183	B	B	B	B	B	B	B	B	B	B	B	B	B	B	H	H	H	H	B	B	B	3
F2-184	H	H	H	H	H	H	H	H	H	H	H	H	H	H	A	A	A	A	A	A	B	3
F2-185	H	H	H	H	H	H	H	H	H	H	H	H	H	H	H	H	H	H	H	H	H	3
F2-186	H	B	B	B	B	B	B	B	B	B	B	B	B	B	A	A	H	H	H	H	B	3
F2-187	A	H	H	H	H	H	H	H	H	H	H	H	H	H	A	A	A	A	A	A	A	3
F2-188	A	A	A	A	A	A	A	A	A	A	A	A	A	A	H	H	H	H	H	H	H	3
F2-189	B	B	B	B	B	B	B	B	B	B	B	B	B	B	H	H	B	B	B	B	B	3
F2-190	A	A	A	A	A	A	A	A	A	A	A	A	A	A	H	H	H	H	H	H	H	3
F2-191	H	H	H	H	H	H	H	H	A	A	A	A	A	A	H	H	A	A	A	A	H	3
F2-192	H	H	H	H	H	H	H	H	H	H	H	H	H	H	A	A	A	A	A	A	A	3
F2-193	H	H	A	A	A	A	A	A	A	A	A	A	A	A	A	A	A	A	A	H	H	5
F2-194	H	H	H	H	H	H	H	H	H	H	H	H	H	H	H	H	H	H	H	H	B	3
F2-195	B	B	H	H	H	H	H	H	H	H	H	H	H	H	H	H	H	H	H	A	A	3
F2-196	H	H	H	H	H	H	H	H	H	H	H	H	H	H	H	H	H	H	B	B	B	3
F2-197	A	A	A	A	A	H	H	H	H	H	H	H	H	H	A	A	A	A	A	A	A	4
F2-198	B	B	B	B	B	B	B	B	B	B	B	B	B	A	A	A	A	A	A	A	A	3
F2-199	B	B	B	B	B	B	B	B	B	B	B	H	H	H	A	A	A	H	H	H	H	3
F2-200	B	H	H	H	H	H	H	H	H	H	H	H	H	H	A	A	A	A	A	A	A	5
F2-201	H	B	B	B	B	B	B	B	B	B	B	B	B	B	H	H	H	H	H	H	H	3
F2-202	B	H	H	H	H	H	H	H	H	H	H	H	H	H	A	A	A	A	A	A	A	3
F2-203	H	H	H	H	H	H	H	H	H	H	H	H	H	H	B	B	B	B	B	B	B	3
F2-204	B	B	B	B	B	B	B	B	B	B	B	B	B	B	H	H	H	H	H	B	B	3
F2-205	H	B	B	B	B	B	B	B	B	B	B	B	B	B	H	H	H	H	H	H	H	3
F2-206	H	H	H	H	H	H	H	H	H	H	H	H	H	B	H	H	H	B	B	B	H	3
F2-207	H	H	H	H	H	H	H	H	H	H	H	H	H	H	H	H	H	H	H	B	H	3
F2-208	A	A	A	A	A	A	A	A	A	A	A	A	A	A	A	A	H	H	H	H	H	3
F2-209	B	B	B	B	B	B	B	B	B	B	B	B	B	B	B	B	B	B	B	H	H	3
F2-210	B	B	B	B	B	-	B	B	B	B	B	B	B	B	H	H	H	B	B	B	B	3
F2-211	H	H	H	H	H	B	-	B	B	B	B	B	B	B	A	A	A	A	A	A	A	5
F2-212	A	A	A	A	A	A	A	A	A	A	A	A	A	A	A	A	A	A	A	H	H	2
F2-213	B	B	B	B	B	B	B	B	B	B	B	B	B	B	H	H	H	H	H	H	H	3
F2-214	A	A	A	A	A	A	A	A	A	A	A	A	H	H	B	B	H	H	H	H	H	3
F2-215	B	B	B	B	B	B	B	B	B	B	B	B	B	B	H	H	H	H	A	A	A	3
F2-216	H	H	H	H	H	H	H	H	H	H	H	H	H	H	H	H	H	H	H	H	H	3
F2-217	A	A	A	A	A	A	A	A	A	A	A	A	-	A	H	H	H	H	H	H	H	3
F2-218	A	A	A	A	A	A	A	A	A	A	A	A	A	A	H	H	H	H	H	H	H	3
F2-219	H	H	A	A	A	A	A	A	A	A	A	-	A	A	H	H	H	H	H	H	H	4
F2-220	A	H	H	H	H	H	H	H	H	H	H	H	H	H	H	H	H	H	H	B	H	3
F2-221	A	A	A	A	A	A	A	A	A	A	A	A	A	A	H	H	H	H	H	H	H	4
F2-222	B	B	B	B	B	B	B	B	B	B	B	B	B	B	B	B	B	B	B	B	B	3
F2-223	H	H	H	H	H	H	H	H	H	H	H	H	H	A	B	B	B	H	H	H	H	3
F2-224	B	B	B	H	H	A	A	A	A	H	H	H	H	H	H	H	H	H	H	H	A	3
F2-225	B	B	B	B	B	B	B	B	B	B	B	B	B	B	H	H	H	H	H	H	H	3
F2-226	B	H	H	H	H	H	H	H	H	H	H	H	H	H	H	H	H	H	H	H	A	3
F2-227	B	B	B	B	B	B	B	B	B	B	B	B	B	B	A	A	A	H	H	H	H	3
F2-228	H	H	H	H	H	H	H	H	H	H	H	H	H	H	B	B	B	B	B	B	B	3
F2-229	H	B	B	B	B	B	B	B	B	B	B	B	B	B	H	H	H	H	H	H	H	3
F2-230	A	A	A	A	A	A	A	A	A	A	A	A	A	A	B	B	B	B	B	B	H	3
F2-231	H	H	H	B	B	B	B	B	B	B	B	B	B	B	A	A	A	A	H	H	H	3
F2-232	H	H	H	H	H	H	H	H	H	H	H	H	H	H	B	B	H	H	H	H	H	3
F2-233	H	H	H	H	H	H	H	H	H	H	H	H	A	A	B	B	B	H	H	H	H	3
F2-234	B	B	B	B	B	B	B	B	B	B	B	B	B	B	H	H	H	B	B	B	B	3
F2-235	H	H	H	H	H	H	H	H	H	H	H	H	H	H	H	H	H	H	H	H	H	3
F2-236	H	B	B	B	H	H	H	H	H	H	H	H	H	H	B	B	B	B	B	H	A	3
F2-237	A	H	H	H	H	H	H	H	H	H	H	H	H	H	H	H	H	H	H	H	H	3
F2-238	H	H	H	H	H	H	H	H	H	H	H	H	H	H	H	H	H	H	H	H	H	3
F2-239	A	A	A	A	A	A	A	A	A	A	A	A	A	A	A	A	A	A	A	A	H	4
F2-240	B	B	H	H	H	H	H	H	H	H	H	H	H	H	B	B	B	B	B	B	H	3
F2-241	A	A	A	A	A	A	A	A	A	A	A	A	A	A	H	H	B	B	B	B	H	4
F2-242	H	H	H	H	H	H	H	H	H	H	H	H	H	H	A	A	A	A	H	H	H	3
F2-243	H	H	H	H	H	H	H	H	H	H	H	H	H	H	H	H	H	H	A	A	A	3
F2-244	B	B	B	B	B	B	B	B	B	B	B	B	B	B	B	B	H	H	H	H	H	3
F2-245	A	A	A	A	A	A	A	A	A	A	A	A	A	A	A	A	A	A	A	A	A	3
F2-246	A	H	H	H	B	B	B	B	B	B	B	B	B	B	A	A	A	H	H	H	H	3
F2-247	H	H	H	H	H	H	H	H	H	H	H	H	H	H	B	B	B	B	B	B	B	3
F2-248	H	H	H	A	A	A	A	A	A	A	A	A	A	A	H	H	H	H	H	H	H	4
F2-249	A	A	A	A	A	A	A	A	A	A	A	A	A	A	A	A	A	A	A	A	A	4
F2-250	H	H	H	H	H	H	H	H	H	H	H	H	H	H	H	H	H	H	H	H	H	3
F2-251	A	A	A	A	A	A	A	A	A	A	A	A	A	A	H	H	H	H	H	H	H	3
F2-252	H	H	H	H	H	H	H	H	H	H	H	H	H	H	H	H	H	H	H	H	H	3
F2-253	A	A	A	A	A	A	A	A	A	A	A	A	A	A	H	H	H	H	H	H	H	4
F2-254	H	H	B	B	B	B	B	B	B	B	B	B	B	B	B	B	B	B	B	B	H	3
F2-255	H	B	B	B	B	B	B	B	B	B	B	B	B	B	H	H	H	H	B	B	H	3
F2-256	A	A	A	A	A	A	A	A	A	A	A	A	A	A	H	H	H	H	H	H	B	5
F2-257	H	A	A	A	A	A	A	A	A	A	A	A	A	A	B	B	B	H	H	H	A	4
F2-258	B	B	B	B	B	B	B	B	B	B	B	B	B	B	H	H	H	B	B	B	B	3
F2-259	B	B	H	H	A	A	A	A	A	A	A	A	A	A	A	A	A	A	A	A	H	4
F2-260	H	H	H	H	H	H	H	H	H	H	H	H	H	H	B	B	B	B	B	H	H	3
F2-261	A	A	A	A	A	A	A	A	A	A	A	A	A	A	B	B	B	B	B	B	B	3
F2-262	H	H	H	H	H	H	H	H	H	B	B	B	B	B	H	H	H	H	H	H	H	3
F2-263	H	H	H	H	H	H	H	H	H	H	H	H	H	H	H	H	H	B	B	B	B	3
F2-264	H	H	H	H	H	H	H	H	H	H	H	H	H	H	B	B	B	B	B	B	A	3
F2-265	H	H	H	H	H	H	H	H	H	H	H	H	H	H	A	A	A	A	A	A	A	5
F2-266	H	H	H	H	H	H	H	H	H	H	H	H	H	H	H	H	H	H	H	A	A	3
F2-267	H	H	H	H	H	H	H	H	H	H	H	H	H	H	B	B	B	B	B	B	B	3
F2-268	B	B	B	B	B	B	B	B	B	B	B	B	B	B	H	H	H	H	H	H	H	3
F2-269	H	H	H	H	H	H	H	H	H	H	H	H	H	H	B	B	B	B	B	B	B	3
F2-270	A	H	H	H	H	H	H	H	H	H	H	H	H	H	H	H	H	H	H	H	H	3
F2-271	H	A	A	A	A	A	A	A	A	A	A	A	A	A	H	H	H	H	H	H	H	3
F2-272	B	H	H	H	H	H	H	H	H	H	H	H	H	H	A	A	A	A	A	H	H	3
F2-273	H	H	H	H	H	H	H	H	H	H	H	H	H	B	H	H	H	H	H	H	H	3
F2-274	H	H	H	H	H	H	H	H	H	H	H	H	H	A	B	B	B	B	B	B	B	3
F2-275	A	A	A	A	A	A	A	A	A	A	A	A	A	H	H	H	H	H	H	H	H	3
F2-276	H	H	H	H	H	H	H	H	H	H	H	H	H	H	H	H	H	H	H	B	B	3
F2-277	H	H	H	H	H	H	H	H	H	H	H	H	H	H	A	A	A	A	A	A	A	4
F2-278	H	H	H	H	H	H	H	B	B	B	B	B	B	B	A	A	A	A	A	A	A	3
F2-279	H	B	B	B	B	B	B	B	B	B	B	B	B	B	H	H	B	B	B	H	H	3
F2-280	H	B	B	B	B	B	B	B	B	B	B	B	B	B	A	A	A	A	A	A	A	3
F2-281	H	H	H	H	H	H	H	H	H	A	A	A	A	A	H	H	H	H	H	H	A	3
F2-282	A	H	H	H	H	H	H	H	H	H	H	H	H	H	H	H	H	H	H	H	H	3
F2-283	B	B	B	B	B	B	B	B	B	B	B	B	B	B	H	H	H	H	A	A	H	3
F2-284	A	A	A	A	A	A	A	H	H	H	H	H	H	H	H	H	H	H	H	B	B	3
F2-285	B	B	B	B	B	B	B	B	B	B	B	B	B	B	H	H	H	H	H	H	H	3
F2-286	A	A	A	A	A	A	A	A	A	A	A	A	A	H	B	B	B	B	H	H	H	3
F2-287	H	H	H	H	H	H	H	H	H	H	H	H	H	H	A	A	A	A	H	H	H	3
F2-288	B	H	H	H	H	H	H	H	H	H	H	H	H	H	H	H	H	H	H	A	A	3
F2-289	H	H	H	H	H	H	H	H	H	H	H	H	H	H	A	A	H	H	H	H	B	3
F2-290	B	B	B	B	B	B	B	B	B	B	B	B	B	B	B	B	B	B	B	B	B	3
F2-291	A	A	A	A	A	A	A	A	A	A	A	A	A	A	H	H	H	H	H	H	H	3
F2-292	A	A	A	A	A	A	A	A	A	A	A	A	A	A	H	H	H	H	H	H	H	3
F2-293	H	H	H	H	H	H	H	H	H	H	H	H	H	H	B	B	B	B	B	B	A	3
F2-294	H	B	B	B	B	B	B	B	B	B	B	B	B	B	B	B	H	H	H	H	H	3
F2-295	A	A	A	A	A	A	A	A	A	A	A	A	A	-	H	H	H	H	H	A	A	4
F2-296	H	H	H	H	H	H	H	H	H	H	H	H	H	A	A	A	A	A	H	H	H	3
F2-297	H	H	H	H	H	H	H	H	H	H	H	H	H	H	A	A	A	A	A	A	H	3
F2-298	A	A	A	A	A	A	A	A	A	A	A	A	A	A	H	H	H	H	H	H	H	4
F2-299	B	H	H	H	H	H	H	H	H	H	H	H	H	H	H	H	H	B	B	B	H	3
F2-300	H	H	H	H	H	H	H	H	H	H	H	H	H	H	H	H	H	H	H	H	H	3
F2-301	H	H	H	H	H	H	H	H	H	H	H	H	H	H	A	A	A	A	A	A	A	3
F2-302	H	H	H	H	H	H	H	H	H	H	H	H	H	H	B	B	B	B	B	B	B	3
F2-303	H	H	H	H	H	H	H	H	H	H	H	H	H	H	B	B	B	B	B	B	B	4
F2-304	A	A	A	A	A	A	A	A	A	A	A	A	A	A	A	A	A	A	A	A	A	4
F2-305	H	H	H	H	H	H	H	H	H	H	H	H	H	H	B	B	B	B	B	B	B	3
F2-306	H	H	H	H	H	H	H	H	H	H	H	H	H	H	A	A	A	A	H	H	B	4
F2-307	A	H	H	H	H	H	H	H	H	H	H	H	H	H	H	H	H	H	A	A	A	3
F2-308	H	H	H	H	H	H	H	H	H	H	H	H	H	H	B	B	B	B	B	B	H	4
F2-309	H	A	A	A	A	A	A	A	A	A	A	A	A	A	A	A	A	A	A	A	A	3
F2-310	B	B	B	B	H	H	H	H	H	H	H	H	H	H	A	A	A	A	A	A	A	5
F2-311	A	A	A	A	A	A	A	A	A	A	A	A	A	A	A	H	H	H	H	H	H	3
F2-312	A	A	A	A	A	A	A	A	A	A	A	A	H	H	H	H	H	H	H	H	H	4
F2-313	H	H	H	H	H	H	H	H	H	H	H	H	H	H	B	B	B	B	B	B	B	3
F2-314	H	H	H	H	H	H	H	H	H	H	H	H	H	B	B	B	B	B	B	H	H	3
F2-315	H	H	H	H	H	H	H	H	H	H	H	H	H	H	H	H	H	H	H	H	B	3
F2-316	B	B	B	B	B	B	B	B	B	B	B	B	B	B	B	B	B	B	B	B	B	3
F2-317	H	H	H	H	H	H	H	H	H	H	H	H	H	H	B	B	B	B	B	B	B	3
F2-318	B	B	B	B	B	B	B	B	B	B	B	B	B	B	H	H	H	H	H	H	H	3
F2-319	H	H	H	H	H	H	H	H	H	H	H	A	A	A	A	A	A	A	H	H	B	4
F2-320	H	B	B	B	B	B	B	B	B	B	B	B	B	B	B	B	B	B	B	B	B	3
F2-321	A	A	A	A	A	A	A	A	A	A	A	H	H	H	H	H	H	H	B	B	B	4
F2-322	B	B	B	B	B	B	B	B	B	B	B	B	B	B	B	B	B	A	A	A	A	3
F2-323	H	A	A	A	A	A	A	A	A	A	A	A	A	A	B	B	B	B	B	B	B	3
F2-324	A	A	A	A	A	A	A	A	A	A	A	A	A	A	H	H	H	H	H	H	B	4
F2-325	H	H	H	H	H	H	H	H	H	H	H	H	H	H	H	H	H	H	A	A	A	3
F2-326	H	H	H	H	H	H	H	H	H	H	H	H	H	H	H	H	H	A	A	A	A	3
F2-327	B	B	B	B	B	B	B	B	B	B	B	B	B	H	B	B	B	B	B	H	H	3
F2-328	H	H	H	H	H	H	H	H	H	H	H	H	H	H	B	B	B	B	B	B	B	3
F2-329	H	B	B	B	B	B	B	B	B	B	B	B	B	B	B	B	B	B	B	B	B	3
F2-330	H	H	H	H	H	H	H	H	H	H	H	H	H	H	H	H	H	H	H	H	H	4
F2-331	B	B	B	B	B	B	B	B	B	B	B	B	H	H	H	H	H	H	H	H	H	3
F2-332	H	H	H	H	H	H	H	H	H	H	H	H	H	H	H	H	H	H	H	H	A	4
F2-333	H	H	H	H	H	H	H	H	H	H	H	H	H	H	A	A	A	A	A	A	A	5
F2-334	H	H	H	A	A	A	A	A	A	A	A	A	A	H	B	B	H	H	H	H	H	3
F2-335	H	H	H	H	H	H	H	H	H	H	B	B	B	B	B	H	H	-	H	H	H	4
F2-336	H	H	H	H	H	H	H	H	H	H	H	H	H	H	A	A	H	H	H	H	H	3
F2-337	A	A	A	A	A	A	A	A	A	A	A	A	A	A	H	H	H	H	H	H	H	4
F2-338	A	H	H	H	H	H	H	H	H	H	H	H	H	H	H	H	H	H	H	H	H	3
F2-339	H	H	H	H	H	H	H	H	H	H	B	B	B	B	H	H	H	H	H	A	A	3
F2-340	H	B	B	B	B	B	B	B	B	B	B	B	B	B	B	B	H	H	H	A	A	3
F2-341	H	H	H	H	H	H	H	H	H	H	H	H	H	H	H	H	H	H	H	H	A	3
F2-342	H	H	H	H	H	H	H	H	H	H	H	H	H	H	H	H	H	B	B	B	B	3
F2-343	H	H	H	H	H	H	H	H	H	H	H	H	H	H	A	A	H	H	H	H	H	3
F2-344	H	H	H	H	H	H	H	H	H	H	H	H	H	H	H	H	H	H	H	H	H	3
F2-345	H	H	H	H	H	H	H	H	H	H	H	H	H	H	H	H	H	H	H	H	H	3
F2-346	B	B	B	B	B	B	B	B	B	B	B	B	B	B	H	H	H	H	H	H	H	3
F2-347	A	A	A	A	A	A	A	A	A	A	A	A	A	A	H	B	B	B	B	B	B	3
F2-348	H	H	H	H	H	H	H	H	H	H	H	H	H	H	H	H	H	H	H	H	H	3
F2-349	H	H	H	H	H	H	H	H	H	H	H	H	H	B	H	H	H	B	B	B	B	3
F2-350	B	B	B	B	B	B	B	B	B	B	B	B	B	B	B	B	B	B	B	H	H	2
F2-351	A	A	A	A	A	A	A	A	A	A	H	H	H	H	A	A	A	A	A	A	H	4
F2-352	H	H	H	H	H	H	H	H	H	H	H	H	H	H	H	H	H	H	H	A	A	3
F2-353	H	B	B	B	B	B	B	B	B	B	B	B	B	B	B	B	B	B	B	B	H	3
F2-354	B	B	B	B	B	B	B	B	B	B	B	B	H	H	H	H	H	H	H	H	H	3
F2-355	B	B	B	B	B	B	B	B	B	H	H	H	H	H	B	B	B	B	B	B	H	3
F2-356	B	B	B	B	B	B	B	B	B	B	B	B	H	H	B	B	B	B	B	B	B	3
F2-357	A	A	A	A	A	A	A	A	A	A	A	A	A	A	H	H	A	A	A	A	A	5
F2-358	A	A	A	A	A	A	A	A	H	H	H	H	H	H	A	A	A	H	H	H	H	4
F2-359	H	H	H	H	H	H	H	H	H	H	H	H	H	H	A	A	A	A	A	H	H	3
F2-360	A	A	A	A	A	A	A	A	A	A	A	A	A	A	H	H	H	H	B	B	B	3
F2-361	B	B	H	H	H	H	H	H	H	H	H	H	H	H	H	H	H	H	H	H	H	3
F2-362	B	B	B	B	B	B	B	B	B	B	B	B	B	B	H	H	H	H	H	H	H	3
F2-363	H	B	B	B	B	B	B	B	B	B	B	B	B	B	H	H	H	H	H	H	H	3
F2-364	B	B	B	B	B	B	B	B	B	B	B	B	B	B	A	A	A	A	A	A	A	4
F2-365	B	B	B	B	B	B	B	B	B	B	B	B	B	B	H	H	H	H	H	H	H	4
F2-366	H	H	H	H	H	H	H	H	H	H	H	H	H	H	H	H	H	H	H	H	H	4
F2-367	H	H	H	H	H	H	H	H	H	H	H	H	H	H	A	A	A	A	A	A	A	3
F2-368	B	B	B	B	B	B	B	B	B	B	B	B	B	B	A	A	A	A	A	A	H	3
F2-369	H	H	H	H	H	H	H	H	H	H	H	H	H	H	H	H	H	H	H	H	H	3
F2-370	B	B	B	B	B	B	B	B	H	H	H	H	H	H	H	H	H	H	H	H	H	3
F2-371	H	H	H	H	H	H	H	H	H	H	H	H	H	B	H	H	H	H	H	H	H	3
F2-372	A	A	A	A	A	A	A	A	A	A	A	A	A	A	-	A	A	A	A	A	A	4
F2-373	B	B	B	B	B	B	B	B	B	B	B	B	B	B	H	H	H	H	H	H	H	3
F2-374	A	A	A	A	A	A	A	A	A	A	H	H	H	H	B	B	B	B	B	B	B	3
F2-375	A	A	A	A	A	A	A	A	A	A	A	H	H	H	B	B	B	B	B	H	H	3
F2-376	H	H	H	H	H	H	H	H	H	H	H	H	H	H	B	B	B	B	B	B	B	4
F2-377	H	H	H	H	H	H	H	H	H	B	B	H	H	H	H	H	H	H	H	H	H	4
F2-378	H	H	H	H	H	H	H	H	H	H	H	H	H	A	A	A	A	A	A	A	A	3
F2-379	H	H	H	H	H	H	H	H	H	H	H	H	H	H	A	A	A	A	A	A	H	4
F2-380	H	H	H	H	H	H	H	H	H	H	H	H	H	H	H	H	H	H	B	B	B	4
F2-381	A	A	A	A	A	A	A	A	A	A	A	A	A	A	B	B	B	B	B	B	B	4
F2-382	H	H	B	B	B	B	B	B	B	B	B	B	B	B	H	H	A	A	A	A	A	3
F2-383	H	H	H	H	H	H	H	H	H	H	H	B	B	B	A	A	A	A	A	A	A	5
F2-384	H	A	A	A	A	A	A	A	A	A	A	A	A	H	H	H	H	A	A	A	H	3
F2-385	H	H	H	H	H	H	H	H	H	H	H	H	H	H	B	B	B	B	B	B	B	3
F2-386	H	H	H	H	H	H	H	H	H	H	H	H	H	H	A	A	A	A	A	H	H	3
F2-387	B	B	B	B	B	B	B	B	B	B	B	B	B	B	H	H	H	H	H	H	H	3
F2-388	B	B	B	B	H	H	H	H	H	H	H	H	H	H	H	H	H	H	H	A	A	4
F2-389	A	A	A	A	A	A	A	A	A	A	A	A	A	A	A	A	A	A	A	A	A	4
F2-390	H	H	H	H	B	B	B	B	B	B	B	B	B	B	H	H	H	H	H	H	A	2
F2-391	B	H	H	H	H	H	H	H	H	H	H	H	H	H	A	A	A	A	A	A	A	5
F2-392	H	H	H	H	H	H	H	H	H	H	H	H	H	H	B	B	B	B	B	B	B	4
F2-393	H	H	H	H	H	H	H	H	H	H	H	H	H	H	H	H	H	H	H	H	H	4
F2-394	H	H	H	H	H	H	H	H	H	H	H	H	H	H	H	H	A	A	A	A	A	3
F2-395	H	A	A	A	A	A	A	A	A	A	A	A	A	A	A	A	A	A	A	A	A	3
F2-396	A	A	A	H	H	H	H	H	H	H	H	H	H	H	H	H	B	H	H	B	B	3
F2-397	B	B	B	B	B	B	B	B	H	H	H	H	H	H	H	H	H	H	H	H	H	3
F2-398	H	A	A	A	A	A	A	A	A	A	A	A	A	A	H	H	H	H	H	A	A	4
F2-399	H	B	B	B	B	B	B	B	B	B	B	B	B	B	H	H	H	H	H	H	A	2
F2-400	A	H	H	H	H	H	H	H	H	H	H	H	H	H	B	B	B	B	B	B	B	3
F2-401	A	A	A	A	A	A	A	A	A	A	A	A	A	H	H	H	H	H	H	H	H	3
F2-402	H	H	H	H	H	H	H	H	H	H	H	H	H	H	H	H	H	B	B	B	B	3
F2-403	B	B	B	B	B	B	B	B	B	B	B	B	B	B	B	B	B	B	B	B	B	3
F2-404	H	B	B	B	B	B	B	B	B	B	B	B	B	B	H	H	H	H	H	H	H	3
F2-405	H	H	H	H	H	H	H	H	H	H	H	H	H	H	H	H	H	A	A	A	H	3
F2-406	H	H	H	H	H	H	H	H	H	H	H	H	H	H	H	H	H	H	H	B	B	4
F2-407	H	H	H	H	H	H	H	H	H	H	H	H	H	H	A	A	A	A	A	A	A	3
F2-408	H	A	A	A	A	A	A	A	A	A	A	A	A	A	B	B	B	B	B	-	B	3
F2-409	H	H	B	B	B	B	B	B	B	B	B	B	B	B	A	A	A	A	A	A	A	3
F2-410	H	H	H	H	H	H	H	H	H	H	H	H	H	H	A	A	A	A	A	A	A	3
F2-411	H	H	H	H	H	H	H	H	H	H	H	H	H	H	B	B	B	B	B	B	B	3
F2-412	A	A	H	H	H	H	H	H	H	H	H	H	H	H	H	H	H	H	H	H	A	3
F2-413	A	A	A	A	A	A	A	A	A	A	A	A	A	A	H	H	H	H	B	B	B	3
F2-414	H	H	H	H	H	A	A	A	A	A	A	A	A	A	H	H	H	H	H	H	H	4
F2-415	H	H	H	H	H	H	H	H	H	H	H	H	H	H	H	H	H	H	H	H	H	3
F2-416	A	A	A	A	A	A	A	A	A	H	H	H	H	H	A	A	A	H	H	H	H	4
F2-417	B	B	B	B	B	B	B	B	B	B	B	B	B	B	B	B	B	B	B	B	H	3
F2-418	A	A	A	A	A	A	A	A	A	A	A	A	A	A	H	H	H	H	H	H	A	4
F2-419	A	H	H	H	H	H	H	H	H	H	H	H	H	H	A	A	H	H	H	H	H	3
F2-420	H	H	H	H	H	H	H	H	H	H	H	H	H	B	H	H	H	H	H	H	H	4
F2-421	H	H	H	H	H	H	H	H	H	H	H	H	H	H	H	H	H	H	H	H	B	3
F2-422	H	H	H	H	H	H	H	H	H	H	H	H	H	H	B	B	B	B	B	B	B	3
F2-423	B	H	H	H	H	H	H	H	H	H	H	H	H	H	H	H	H	B	B	B	B	3
F2-424	H	H	H	H	H	H	H	H	H	H	H	H	H	H	B	B	B	B	B	B	B	3
F2-425	H	H	H	H	B	B	B	B	H	H	H	H	H	H	H	H	H	H	H	H	H	3
F2-426	B	B	B	B	B	B	B	B	B	B	B	B	B	B	H	H	H	H	H	H	H	3
F2-427	A	A	A	A	A	A	A	A	A	A	A	A	A	A	B	B	B	B	B	B	H	4
F2-428	B	B	B	B	B	B	B	B	B	B	B	B	B	B	H	H	H	H	H	H	H	3
F2-429	A	A	A	A	A	A	A	A	A	A	A	A	A	A	B	B	B	B	B	H	H	3
F2-430	A	A	A	A	A	A	A	A	A	A	A	A	A	A	B	B	H	H	A	A	A	3
F2-431	B	B	B	B	B	B	B	B	B	B	B	B	B	B	H	H	-	H	H	H	H	3
F2-432	B	B	B	B	H	H	H	H	H	H	H	H	H	H	A	A	A	H	H	H	B	3
F2-433	H	B	B	B	B	B	B	B	B	B	B	B	B	B	B	B	B	B	B	B	B	3
F2-434	H	B	B	B	B	B	B	B	B	B	B	B	B	B	H	H	H	B	B	B	B	3
F2-435	H	H	H	H	H	H	H	H	H	H	H	H	H	H	B	B	B	B	B	B	B	4
F2-436	A	A	A	A	A	A	A	A	A	A	A	A	A	A	H	H	H	H	H	H	H	5
F2-437	H	H	H	H	H	H	H	H	H	H	H	H	H	H	B	B	H	H	H	H	H	3
F2-438	B	B	B	B	B	B	B	B	B	B	B	B	B	B	H	H	H	H	H	H	H	3
F2-439	B	H	H	H	H	H	H	H	H	H	H	H	H	H	B	B	B	B	B	B	B	3
F2-440	H	A	A	A	A	A	A	A	A	A	A	A	A	A	B	B	B	B	H	H	H	3
F2-441	H	A	A	A	A	A	A	A	A	A	A	A	A	A	H	H	H	H	H	H	H	3
F2-442	B	B	B	B	B	B	B	B	B	B	B	B	B	B	B	B	B	B	B	H	H	3
F2-443	H	H	H	H	H	B	B	B	B	B	B	B	B	B	H	H	H	H	H	H	H	3
F2-444	H	H	H	H	H	H	H	H	A	A	A	A	A	A	B	B	B	B	B	H	H	3
F2-445	H	H	H	H	H	H	H	H	H	H	H	H	H	H	-	A	-	A	A	A	A	3
F2-446	B	H	H	H	H	H	H	H	H	H	H	H	H	H	A	A	A	A	A	H	H	4
F2-447	B	B	B	B	B	B	B	B	B	B	B	B	B	H	H	H	H	H	H	H	H	3
F2-448	H	H	H	H	H	H	H	H	H	H	H	H	H	H	H	H	H	H	H	H	H	3
F2-449	A	A	A	A	A	A	A	A	A	A	A	A	A	A	H	H	H	H	H	H	H	3
F2-450	H	H	H	H	H	H	H	H	H	H	H	H	H	H	A	A	A	A	A	A	A	5
F2-451	H	B	B	B	B	B	B	B	B	B	B	B	B	B	H	H	B	B	B	B	B	3
F2-452	H	B	B	B	H	H	H	H	H	H	H	H	H	H	A	A	H	H	H	H	H	3
F2-453	B	H	H	H	H	H	H	H	H	H	H	H	H	H	A	A	A	A	A	H	H	4
F2-454	H	H	H	H	A	A	A	A	A	A	A	A	A	A	B	B	B	B	B	B	B	4
F2-455	A	A	A	A	A	A	A	A	A	A	A	A	A	A	A	A	A	A	A	A	A	3
F2-456	B	B	B	B	B	B	B	B	B	B	B	B	B	B	B	B	B	B	B	B	B	2
F2-457	B	A	A	A	A	A	A	A	A	A	A	A	A	A	H	H	H	H	H	H	A	3
F2-458	H	H	H	H	H	H	H	H	H	H	H	H	H	A	A	A	A	A	A	A	A	3
F2-459	H	H	H	H	H	H	H	H	H	H	H	H	H	H	H	H	H	H	H	A	A	4
F2-460	H	H	H	H	H	B	B	B	B	B	B	B	B	B	A	A	A	A	H	H	H	4
F2-461	B	B	B	B	B	B	B	B	H	H	H	H	H	H	H	H	H	H	H	H	H	3
F2-462	B	B	B	B	B	B	B	B	B	B	B	B	B	B	H	H	H	H	H	H	H	3
F2-463	A	A	A	A	A	A	A	A	A	A	A	H	H	H	H	H	H	H	H	H	B	4
F2-464	H	H	H	H	H	H	H	H	H	H	H	H	H	H	A	A	A	A	A	A	A	4
F2-465	H	B	B	B	B	B	B	B	B	B	B	B	B	B	A	A	A	A	A	A	A	3
F2-466	A	A	A	A	A	A	A	A	A	A	A	A	A	A	B	B	B	B	B	B	B	3
F2-467	H	H	H	H	H	H	H	H	H	H	H	H	H	H	H	H	H	B	B	B	B	3
F2-468	H	H	A	A	A	A	A	A	A	A	A	A	A	A	H	H	H	A	H	H	H	5
F2-469	H	H	H	H	H	H	H	H	H	H	H	H	H	H	A	A	A	H	H	H	H	3
F2-470	H	H	H	H	H	H	H	H	H	H	H	H	H	H	B	B	B	H	H	H	H	3
F2-471	A	A	A	A	A	A	A	A	A	A	A	A	A	A	-	B	-	B	B	B	B	3
F2-472	B	B	B	B	B	B	B	B	B	B	B	B	B	B	H	H	H	H	H	H	H	3
F2-473	H	H	H	H	H	H	H	H	H	H	H	H	H	H	A	A	A	A	H	H	A	4
F2-474	H	H	H	H	H	H	H	H	H	H	H	H	H	H	B	B	B	B	B	B	B	3
F2-475	B	B	B	B	B	B	B	B	B	B	B	B	B	B	H	H	H	H	H	H	H	3
F2-476	H	H	H	H	H	H	H	H	H	H	H	H	H	H	H	H	H	H	A	A	A	4
F2-477	H	H	H	H	H	H	H	H	H	H	H	H	H	H	H	H	H	H	A	A	A	3
F2-478	H	A	A	A	A	A	A	A	A	A	A	A	A	H	H	H	A	A	A	A	A	4
F2-479	H	H	H	H	H	H	H	H	H	H	B	B	B	B	B	B	B	B	B	B	B	3
F2-480	H	B	B	B	B	B	B	B	B	B	B	B	B	B	H	H	H	H	H	H	H	3
F2-481	H	H	H	H	H	H	B	B	B	B	B	B	B	B	B	B	B	B	B	B	B	3
F2-482	H	H	H	H	H	H	H	H	H	H	H	H	H	H	A	A	A	A	H	H	H	3
F2-483	H	H	H	H	H	H	H	H	H	H	H	H	H	H	H	H	H	H	H	H	A	3
F2-484	B	B	B	B	B	B	B	B	B	B	B	B	H	H	H	H	H	H	H	H	A	4
F2-485	A	H	H	H	H	H	H	H	B	B	B	B	B	B	A	A	A	A	A	A	A	3
F2-486	B	H	H	H	H	H	H	H	H	H	H	H	H	H	H	H	H	H	H	A	A	4
F2-487	B	B	B	B	B	B	B	B	B	B	B	B	B	B	H	H	H	H	H	A	A	3
F2-488	A	A	A	A	A	A	A	A	A	A	A	A	A	A	B	B	B	B	B	B	H	3
F2-489	H	H	H	H	H	H	H	H	H	H	H	H	H	H	B	B	B	B	B	B	H	3
F2-490	A	A	A	A	A	A	A	A	A	A	A	A	A	A	H	H	H	H	H	H	B	4
F2-491	B	H	H	H	H	H	H	H	H	H	H	H	H	H	A	A	A	H	H	H	H	3
F2-492	B	B	B	B	B	B	B	B	B	B	B	B	B	B	H	H	H	B	B	B	B	3
F2-493	A	A	A	A	A	A	A	A	A	A	A	A	A	A	H	H	H	H	H	H	H	3
F2-494	H	H	H	H	H	H	H	H	H	H	H	H	H	H	H	H	H	A	A	A	A	4
F2-495	A	A	A	A	A	A	A	A	A	A	A	A	A	A	A	A	A	A	A	H	H	5
F2-496	A	A	H	H	H	H	H	H	H	H	H	H	H	B	H	H	H	H	H	H	H	4
F2-497	H	H	H	H	H	H	H	H	H	H	H	H	H	H	A	A	A	A	A	A	A	3
F2-498	H	H	H	H	H	H	H	H	H	H	H	H	H	H	A	A	A	A	A	A	A	4
F2-499	A	B	B	B	B	B	B	B	B	B	B	B	B	B	H	H	H	H	H	H	H	2
F2-500	B	H	H	H	H	H	H	H	H	H	H	H	H	H	H	H	H	H	H	H	H	3
F2-501	H	H	H	H	H	H	H	H	H	H	B	B	B	B	B	B	B	B	B	B	B	3
F2-502	B	B	B	B	B	B	B	B	B	B	B	B	B	B	A	A	A	A	A	A	A	4
F2-503	H	H	H	H	H	H	H	H	H	H	H	H	H	H	H	H	H	H	H	A	A	4
F2-504	A	A	A	A	A	A	A	A	A	A	A	A	A	A	H	H	H	H	H	A	A	3
F2-505	H	H	H	H	H	H	H	H	H	H	H	B	B	B	A	A	A	A	A	A	A	3
F2-506	H	A	A	A	A	A	A	A	A	A	A	A	A	A	H	H	H	H	H	H	H	3
F2-507	H	B	B	B	B	B	B	B	B	B	B	B	B	B	H	H	H	H	H	H	A	3
F2-508	H	H	H	H	H	H	H	H	H	H	H	H	H	H	H	H	H	H	B	B	B	3
F2-509	H	A	A	A	A	A	A	A	A	A	A	A	A	A	A	A	A	A	A	A	H	3
F2-510	B	H	H	H	H	H	H	H	H	H	H	H	H	A	H	H	B	B	B	B	B	5
F2-511	B	B	B	B	B	B	B	B	B	B	B	B	B	H	H	H	H	H	H	A	H	3
F2-512	H	B	B	B	B	B	B	B	B	B	B	B	B	B	H	H	H	H	H	H	H	3
F2-513	H	H	H	H	H	H	H	H	H	H	H	H	H	A	H	H	H	H	H	H	H	3
F2-514	A	A	A	A	A	A	A	A	A	A	A	A	A	A	-	H	H	H	H	B	H	3
F2-515	H	H	H	H	H	H	H	H	H	H	H	H	H	H	B	B	B	B	B	H	H	3
F2-516	A	A	A	A	A	A	-	A	-	A	A	A	A	A	H	H	H	H	H	H	H	3
F2-517	H	H	H	H	H	H	H	H	H	H	H	H	H	B	A	A	A	A	A	H	H	3
F2-518	H	H	H	H	H	H	H	H	-	H	H	H	B	B	A	A	A	A	A	H	H	4
F2-519	H	H	H	H	H	H	H	H	H	H	H	H	H	H	A	A	A	A	H	H	H	4
F2-520	A	A	A	A	A	A	A	A	A	A	A	A	A	A	A	A	A	A	A	A	B	4
F2-521	H	H	H	H	H	H	H	H	H	H	A	A	A	A	A	A	H	H	H	H	B	3
F2-522	H	H	H	H	H	H	H	H	H	H	H	H	H	H	H	H	H	H	H	H	B	3
F2-523	B	H	H	H	H	H	H	H	H	H	H	H	H	H	A	A	H	H	H	H	H	3
F2-524	A	H	H	H	H	H	H	H	H	H	H	H	H	H	H	H	H	H	H	H	H	3
F2-525	A	H	H	H	H	H	H	H	H	H	H	H	H	H	B	B	B	B	H	H	B	3
F2-526	H	B	B	B	B	B	B	B	B	B	B	B	B	B	B	B	B	B	B	B	H	3
F2-527	A	A	A	A	A	A	H	H	H	H	H	H	H	H	H	H	H	H	H	A	A	3
F2-528	A	H	H	H	H	H	H	H	H	H	H	H	H	H	B	B	B	B	B	B	B	3
F2-529	B	H	H	H	H	H	H	H	H	H	H	H	H	H	B	B	B	B	H	H	H	3
F2-530	A	A	A	A	A	A	A	A	A	A	A	A	A	A	H	H	A	A	A	A	A	5
F2-531	H	A	A	A	A	A	A	A	A	A	A	A	A	A	H	H	H	H	H	H	H	3
F2-532	B	B	B	B	B	B	B	B	B	B	B	B	B	B	A	A	A	A	A	A	A	2
F2-533	B	B	B	B	B	B	B	B	B	B	B	B	B	B	H	H	H	H	H	H	A	3
F2-534	H	H	H	H	H	H	H	H	H	H	H	H	H	H	B	B	B	B	B	B	B	3
F2-535	H	H	H	H	H	H	H	H	H	H	H	H	H	H	H	H	H	H	H	H	H	3
F2-536	H	H	H	H	H	H	H	H	H	H	H	H	H	H	H	H	H	H	H	H	H	3
Note：The two parent bands of “16” and “63” were coded as A and B respectively, and both prensent bands were coded as H. Missing values of marker type were coded as -.

## Sheet: 2020
Table S8. Phenotype and genotype of F2 individuals for QTL stability
No.	LG15-3394422	LG15-4991349	LG15-5110786	LG15-5224151	LG15-5311576	LG15-5461456	LG15-5513468	LG15-5563882	LG15-5619256	LG15-5672054	LG15-5766791	LG15-5827733	LG15-5897945	LG15-6184888	LG3-147831	LG3-218350	LG3-764774	LG3-1379216	LG3-1732969	LG3-2472555	LG3-2891236	Phenotype
F2-1	A	H	H	H	H	H	H	H	H	H	H	H	H	H	H	H	H	H	H	H	B	3
F2-2	H	H	H	H	H	H	H	H	H	H	H	H	H	H	H	H	H	H	H	H	H	3
F2-3	H	H	H	H	H	H	H	H	H	H	H	H	H	H	A	A	A	A	A	A	A	3
F2-4	B	B	B	B	B	B	B	B	B	B	B	B	B	B	A	A	A	A	A	A	A	1
F2-5	B	B	B	B	B	B	B	B	B	B	B	B	B	B	A	A	A	A	A	A	A	1
F2-6	A	A	A	A	A	A	A	A	A	A	A	A	A	A	H	H	H	H	H	H	H	4
F2-7	A	H	H	H	H	H	H	H	H	H	H	H	H	H	H	H	H	H	H	H	H	4
F2-8	H	H	H	H	H	B	-	B	-	B	B	B	B	B	-	H	-	H	H	-	H	5
F2-9	H	H	H	H	H	H	H	H	H	H	H	H	H	H	B	B	B	B	B	B	B	1
F2-10	H	H	H	H	A	A	A	A	A	A	A	A	A	A	H	H	H	H	H	H	H	4
F2-11	B	B	B	B	B	B	B	B	B	B	B	B	B	B	A	A	A	A	A	A	A	3
F2-12	H	B	B	B	H	H	H	H	H	H	H	H	H	H	B	H	H	H	H	H	H	4
F2-13	B	B	B	B	B	H	H	H	H	H	H	H	H	H	H	H	H	H	H	H	H	2
F2-14	B	B	B	B	B	B	B	B	B	B	B	B	B	B	A	H	H	H	H	H	H	2
F2-15	B	H	H	H	H	H	H	H	H	H	H	H	H	H	H	B	B	B	B	B	A	2
F2-16	H	H	H	H	H	H	H	H	H	H	H	H	H	B	A	A	A	H	H	H	H	1
F2-17	A	A	A	A	A	A	A	A	A	A	A	A	A	A	A	A	A	A	A	A	A	2
F2-18	H	H	H	H	H	H	H	H	H	H	B	B	B	B	H	H	H	H	H	H	A	2
F2-19	B	B	B	B	B	B	B	B	B	B	B	B	B	B	H	H	H	H	H	H	H	2
F2-20	B	B	B	B	B	B	B	B	B	B	B	B	B	B	H	H	H	H	A	A	A	2
F2-21	B	H	H	H	H	H	H	H	H	H	H	H	H	H	B	B	B	B	B	B	B	2
F2-22	B	B	B	B	B	B	B	B	B	B	B	B	B	B	A	A	A	A	H	H	H	2
F2-23	H	H	H	H	H	H	H	H	H	H	H	H	H	H	H	H	H	A	A	A	A	3
F2-24	B	B	B	B	B	B	B	B	B	B	B	B	B	B	H	H	H	H	H	H	H	2
F2-25	B	B	B	B	B	B	B	B	B	B	B	B	B	B	H	H	H	H	H	H	H	2
F2-26	H	H	H	H	H	H	H	H	H	H	H	H	H	H	H	H	H	H	H	H	H	3
F2-27	H	H	H	H	H	H	H	H	H	H	H	H	H	H	B	B	B	B	B	B	H	3
F2-28	H	A	A	A	A	A	A	A	A	A	A	A	A	A	B	B	B	B	B	B	B	3
F2-29	H	H	H	H	H	H	H	H	H	H	H	H	H	H	H	H	H	H	A	A	A	2
F2-30	B	B	B	B	B	B	B	B	H	H	H	H	H	H	H	H	H	H	H	H	H	2
F2-31	B	B	B	B	B	B	B	B	B	B	B	B	B	B	A	A	A	A	A	A	H	2
F2-32	B	H	H	H	H	H	H	H	H	H	H	H	H	H	B	B	B	B	B	B	B	2
F2-33	H	H	B	B	B	B	B	B	B	B	B	B	B	B	A	A	A	A	H	H	H	3
F2-34	H	H	H	H	A	A	A	A	A	A	A	A	A	A	H	H	H	H	H	H	H	2
F2-35	H	H	H	H	H	H	H	H	H	H	H	H	H	H	A	A	H	H	H	H	H	3
F2-36	H	H	H	H	H	H	H	H	H	H	H	H	H	H	A	A	A	A	A	A	A	4
F2-37	B	B	B	B	B	B	B	B	B	B	B	B	B	H	H	H	H	H	H	H	A	2
F2-38	B	H	H	H	H	H	H	H	H	H	H	H	H	A	H	B	H	H	H	H	A	2
F2-39	A	H	H	H	H	H	H	H	H	H	H	H	H	H	A	A	H	H	H	H	H	4
F2-40	A	A	A	A	A	A	A	A	A	A	A	A	A	A	A	A	H	H	B	B	H	3
F2-41	B	B	B	B	B	B	B	B	B	B	B	B	B	B	H	H	H	H	H	H	H	1
F2-42	H	B	B	B	B	B	B	B	B	B	B	B	B	B	H	H	H	H	H	A	A	2
F2-43	H	H	H	H	H	H	H	H	H	H	H	H	H	H	H	H	H	H	H	H	H	2
F2-44	A	A	A	A	A	A	A	A	A	A	A	A	A	A	H	H	B	B	B	B	B	1
F2-45	H	H	H	H	H	H	H	H	H	H	H	H	H	H	H	H	H	H	H	B	H	3
F2-46	H	H	H	H	H	H	H	H	H	H	H	H	H	H	H	H	H	H	H	H	B	3
F2-47	B	B	B	B	B	B	B	B	B	B	B	B	B	B	H	H	H	H	H	H	H	2
F2-48	H	H	H	H	H	H	H	H	H	H	H	H	H	H	B	B	B	H	H	H	A	2
F2-49	B	B	B	B	B	B	B	B	B	B	B	B	B	B	A	A	A	A	A	A	A	1
F2-50	A	H	H	H	H	H	H	H	H	H	H	H	H	H	H	H	H	H	H	H	H	3
F2-51	B	B	B	B	B	B	B	B	B	B	B	B	B	B	H	H	H	H	H	H	B	2
F2-52	H	H	H	H	H	H	H	H	H	H	H	H	H	H	B	B	B	B	B	B	H	2
F2-53	H	H	H	H	H	H	H	H	H	H	H	H	H	H	H	H	H	H	B	B	B	2
F2-54	H	H	H	H	H	H	H	H	H	H	H	H	H	B	H	H	A	A	A	A	A	5
F2-55	H	H	H	H	H	H	H	H	H	H	H	H	H	H	H	H	H	H	H	-	-	5
F2-56	A	A	A	A	A	A	A	A	A	A	A	A	A	A	A	A	A	A	A	A	A	4
F2-57	B	B	B	B	B	B	B	B	B	H	H	H	H	H	A	A	A	A	A	A	A	2
F2-58	B	H	H	H	H	H	H	H	H	H	H	A	A	A	B	B	B	H	H	H	H	3
F2-59	H	H	H	H	H	H	H	H	H	H	H	H	H	H	H	H	H	H	H	H	H	1
F2-60	H	H	H	H	H	H	H	H	H	H	H	H	H	H	H	H	H	H	H	H	H	3
F2-61	H	H	H	H	H	H	H	H	H	H	H	H	H	H	A	A	A	A	A	A	A	3
F2-62	A	A	A	A	A	A	A	A	A	A	A	A	A	A	B	B	B	B	B	B	H	2
F2-63	A	A	A	A	A	A	A	A	A	A	A	A	A	A	H	H	H	H	H	H	A	2
F2-64	A	H	H	H	H	H	H	H	H	H	H	H	H	H	H	H	B	B	B	B	H	2
F2-65	A	A	A	A	A	A	A	A	A	A	A	A	A	A	H	H	H	H	H	H	A	4
F2-66	A	A	A	A	A	A	A	A	A	A	A	A	A	A	A	A	A	A	A	-	A	5
F2-67	H	B	B	B	B	B	B	B	B	B	B	B	B	B	A	A	A	A	A	A	A	2
F2-68	B	B	B	B	B	B	B	B	B	B	B	B	B	B	H	H	H	B	B	H	H	2
F2-69	H	H	H	H	H	H	H	H	H	H	H	H	H	H	H	H	H	H	H	H	H	4
F2-70	H	H	H	H	H	H	H	H	H	H	H	H	H	H	A	A	A	A	A	A	H	3
F2-71	H	H	B	B	B	B	B	B	B	B	B	B	B	B	A	A	A	A	A	A	B	2
F2-72	A	H	H	H	H	H	H	H	H	H	H	H	H	H	H	H	H	H	H	H	H	2
F2-73	A	H	H	H	H	H	H	H	H	H	H	H	H	H	B	B	B	B	B	B	B	3
F2-74	H	H	H	H	H	H	H	H	H	H	H	H	H	H	H	H	H	B	B	B	B	2
F2-75	H	H	H	H	H	H	H	H	H	H	H	H	H	H	A	A	A	-	-	H	H	3
F2-76	H	H	H	H	H	H	H	H	H	H	H	H	H	B	A	A	A	H	H	H	H	4
F2-77	H	A	A	A	A	A	A	A	A	A	A	A	A	A	H	H	H	H	H	H	H	3
F2-78	H	A	A	A	A	A	A	A	A	A	A	A	A	A	H	H	H	H	H	H	H	4
F2-79	H	B	B	B	B	B	B	B	B	B	B	B	B	H	A	A	A	H	H	H	H	2
F2-80	H	B	B	B	B	B	B	B	B	B	B	B	B	B	A	A	A	A	A	A	H	2
F2-81	H	H	H	H	H	H	H	H	H	H	H	H	H	H	A	A	A	H	H	B	B	2
F2-82	H	H	H	H	H	H	H	H	H	H	H	H	H	H	H	H	H	H	H	B	B	3
F2-83	H	H	A	A	A	A	A	A	A	A	A	A	A	A	B	B	B	H	H	H	H	3
F2-84	A	A	A	A	A	A	A	A	A	A	A	A	A	A	H	H	H	H	H	H	H	3
F2-85	B	B	B	B	B	B	B	B	B	B	B	B	B	B	H	H	H	H	H	H	H	1
F2-86	B	H	H	H	H	H	H	H	H	H	H	H	H	H	B	B	B	H	H	H	H	2
F2-87	A	A	A	A	A	A	A	A	A	A	A	A	A	A	H	H	H	H	H	H	H	3
F2-88	H	H	H	H	H	H	H	H	H	H	H	H	H	H	H	H	H	H	H	H	A	4
F2-89	A	A	A	A	A	A	A	A	A	A	A	A	A	A	H	H	H	H	H	B	B	3
F2-90	B	B	B	B	B	B	B	B	B	B	B	B	H	H	H	H	H	H	H	H	A	1
F2-91	B	B	B	B	B	B	B	B	B	B	B	B	B	B	B	B	B	B	B	B	H	2
F2-92	B	B	B	B	B	B	B	B	B	B	B	B	B	B	B	B	H	H	H	H	-	1
F2-93	B	B	B	B	B	B	B	B	B	B	B	B	H	H	H	H	H	H	H	H	H	1
F2-94	A	A	A	A	A	A	A	A	A	A	A	A	A	A	A	A	A	A	A	A	A	3
F2-95	A	A	A	A	A	A	A	A	A	A	A	A	A	H	H	H	H	H	H	H	H	2
F2-96	H	H	H	H	H	H	H	H	H	H	H	H	H	H	B	B	B	B	B	B	B	2
F2-97	A	A	A	A	A	H	H	H	H	H	H	H	H	H	H	H	B	B	B	B	B	2
F2-98	A	H	H	H	H	H	H	H	H	H	H	H	H	H	A	A	A	A	A	A	A	3
F2-99	B	B	B	B	B	B	B	B	B	B	B	B	B	B	H	B	B	B	B	B	B	2
F2-100	H	A	A	A	A	A	A	A	A	A	-	A	A	H	H	H	H	H	H	H	H	4
F2-101	H	H	H	H	H	H	H	H	H	H	H	H	H	H	H	H	H	A	A	A	H	4
F2-102	B	B	B	B	H	H	H	H	H	H	H	H	H	H	H	H	H	H	H	H	H	2
F2-103	H	H	H	H	H	H	H	H	H	H	H	H	H	H	H	H	H	B	B	B	B	3
F2-104	H	H	H	H	H	H	H	H	H	H	H	H	H	H	A	A	A	A	A	A	H	3
F2-105	H	H	H	H	H	H	H	H	H	H	H	H	H	H	H	H	H	H	H	H	H	3
F2-106	H	B	B	B	H	H	H	H	H	H	H	H	H	H	H	H	H	H	H	H	H	1
F2-107	H	H	H	H	H	H	H	H	H	H	A	A	A	A	A	A	A	A	A	A	A	1
F2-108	A	A	A	A	A	A	A	A	A	A	A	A	A	A	A	A	A	A	A	A	A	3
F2-109	A	A	A	A	A	A	A	A	A	A	A	H	H	H	B	B	B	B	B	B	B	2
F2-110	H	H	H	H	H	H	H	H	H	H	H	H	H	H	A	A	A	A	A	H	H	3
F2-111	H	H	H	H	H	H	H	H	H	H	H	H	H	H	H	H	H	-	H	H	H	2
F2-112	H	H	H	H	H	H	H	H	H	H	H	H	H	H	H	H	H	H	A	A	A	3
F2-113	H	A	A	A	A	A	A	A	A	A	A	A	A	A	H	H	H	H	H	H	B	3
F2-114	H	H	H	H	H	H	H	H	H	H	H	H	H	H	B	B	B	B	B	B	B	2
F2-115	B	B	B	B	B	B	B	B	B	B	B	B	B	B	H	H	H	B	B	B	B	2
F2-116	B	B	B	B	B	B	B	B	B	B	B	B	B	B	A	A	A	A	A	A	H	2
F2-117	H	H	H	H	H	H	H	H	H	H	H	H	B	B	H	H	H	H	H	H	H	3
F2-118	A	A	A	A	A	A	A	A	A	A	A	A	A	A	H	H	H	A	A	A	A	3
F2-119	B	H	H	H	H	H	H	H	H	H	H	H	H	H	H	H	H	H	H	H	H	3
F2-120	B	H	H	H	H	H	H	H	H	H	H	H	H	H	A	A	A	A	A	A	A	2
F2-121	H	H	H	H	H	H	H	H	H	H	H	H	H	H	B	B	B	B	B	B	B	3
F2-122	H	A	A	A	A	A	A	A	A	A	A	A	A	A	H	H	H	H	H	H	H	3
F2-123	B	B	B	B	B	B	B	B	B	B	B	B	B	B	H	H	H	H	H	H	H	2
F2-124	H	H	H	H	H	H	H	H	H	H	H	H	H	H	H	H	H	H	H	H	A	2
F2-125	B	B	B	B	H	H	H	H	H	H	H	H	H	H	H	H	H	H	H	H	H	2
F2-126	B	H	H	A	A	A	A	A	A	A	A	A	A	A	B	B	B	B	B	B	H	3
F2-127	H	H	H	H	B	B	H	H	H	H	H	H	H	H	A	A	H	B	B	B	B	3
F2-128	H	H	H	H	H	H	H	H	H	H	H	H	H	H	B	B	B	B	B	H	H	2
F2-129	H	A	A	A	A	A	A	A	H	H	H	A	A	A	A	A	A	A	A	B	B	4
F2-130	B	H	H	H	H	H	H	H	H	H	H	H	H	H	A	A	A	A	A	A	A	3
F2-131	H	H	H	H	H	H	H	H	H	H	H	H	H	H	B	B	B	H	H	B	B	3
F2-132	H	H	H	H	H	B	B	B	B	B	B	B	B	B	B	B	B	B	B	B	B	2
F2-133	B	B	B	H	H	H	-	H	H	H	H	H	H	H	B	B	B	B	B	B	B	1
F2-134	H	H	H	H	H	H	H	H	H	H	H	H	H	H	H	H	H	H	H	H	H	2
F2-135	-	H	H	H	H	H	H	H	-	H	H	H	B	B	B	B	-	H	B	B	B	3
F2-136	H	H	H	H	B	B	B	B	B	B	B	B	B	B	B	B	H	H	H	H	A	3
F2-137	A	H	H	H	H	H	H	H	H	H	H	H	H	H	A	A	A	A	A	A	A	3
F2-138	A	H	H	H	B	B	B	B	B	B	B	B	B	B	B	B	B	B	B	B	B	2
F2-139	A	A	A	A	A	A	A	A	A	A	A	A	A	A	B	B	B	B	B	B	H	3
F2-140	H	A	A	A	A	A	A	A	A	A	A	A	A	H	H	H	H	H	H	H	H	3
F2-141	H	H	H	H	H	H	H	H	H	H	H	H	H	H	B	B	B	B	B	B	H	3
F2-142	H	H	H	H	H	H	H	H	H	H	H	H	H	H	H	H	H	H	H	-	B	2
F2-143	B	B	B	B	B	B	B	B	H	H	A	A	A	A	B	B	B	B	B	B	H	2
F2-144	B	B	B	B	B	B	B	B	B	B	B	B	B	B	B	B	B	B	B	H	H	2
F2-145	H	A	A	A	A	A	A	A	A	A	A	A	A	A	H	H	A	A	A	A	A	4
F2-146	B	B	H	A	A	A	A	A	A	A	A	A	A	A	H	H	H	H	H	H	H	3
F2-147	B	B	B	B	B	B	B	B	B	B	B	B	B	B	H	H	H	H	H	H	A	2
F2-148	A	H	H	H	H	H	H	H	H	H	H	H	H	H	H	H	H	H	H	H	H	3
F2-149	A	A	A	H	H	H	H	H	H	H	H	H	H	H	H	H	H	H	H	H	H	3
F2-150	H	H	B	B	B	B	B	B	B	B	B	B	B	B	H	H	A	A	H	H	H	1
F2-151	A	A	A	A	A	A	A	A	A	A	A	A	A	A	A	A	A	A	A	A	A	4
F2-152	H	H	H	H	H	H	H	H	H	H	H	H	H	A	B	B	B	B	B	H	B	2
F2-153	A	A	A	A	A	A	A	A	A	A	A	A	A	A	B	B	B	B	B	B	A	2
F2-154	H	H	H	A	A	A	A	A	A	A	A	A	A	A	H	H	H	H	H	H	H	4
F2-155	A	A	A	A	A	A	A	A	A	A	A	A	A	H	H	H	H	H	H	H	H	3
F2-156	H	H	H	H	H	H	H	H	H	H	H	H	H	H	B	B	H	H	H	H	-	3
F2-157	A	A	A	A	A	A	A	A	A	A	A	A	A	A	B	B	B	H	H	H	H	3
F2-158	B	B	B	B	B	B	B	B	B	B	B	B	B	B	B	B	B	B	B	B	H	1
F2-159	-	H	A	A	A	A	A	A	A	A	A	A	A	A	B	B	B	B	B	H	-	2
F2-160	H	H	H	H	H	H	H	H	H	H	H	H	H	H	B	B	B	B	B	B	H	3
F2-161	B	B	B	B	B	B	B	B	B	B	B	B	B	B	B	B	B	B	H	H	H	1
F2-162	B	H	H	H	H	H	H	H	H	H	H	H	H	H	H	H	H	A	A	A	A	3
F2-163	B	B	B	B	B	B	B	B	B	B	B	B	B	B	H	H	H	H	H	H	A	1
F2-164	B	B	H	H	-	H	H	H	H	H	H	H	H	H	B	B	B	B	B	B	B	3
F2-165	H	H	H	H	H	H	H	H	H	H	H	H	H	H	H	A	A	A	A	H	H	1
F2-166	H	H	H	H	H	H	H	H	H	H	H	H	H	A	A	A	A	A	A	A	H	3
F2-167	H	H	H	H	H	H	H	H	H	H	H	H	H	B	A	A	A	A	A	A	A	4
F2-168	H	H	H	H	H	H	H	H	H	H	H	H	H	B	H	H	H	H	H	H	H	3
F2-169	H	H	H	H	H	H	H	H	H	H	H	H	H	H	B	B	H	H	H	H	H	3
F2-170	A	A	A	A	A	A	A	A	A	A	A	A	A	A	H	H	H	H	H	A	A	3
F2-171	H	H	H	H	H	H	H	H	H	H	H	H	H	A	B	B	H	H	H	H	A	2
F2-172	B	B	B	B	B	B	B	B	B	B	B	B	B	B	H	H	H	H	A	A	A	2
F2-173	H	H	H	H	H	H	H	H	H	H	H	H	H	H	B	B	B	H	H	H	H	2
F2-174	H	H	H	H	H	H	H	H	H	H	H	H	H	H	H	H	H	H	H	H	H	3
F2-175	H	H	H	H	H	H	H	H	H	H	H	H	H	H	B	B	B	B	B	H	H	3
F2-176	B	B	B	B	B	B	B	B	B	B	B	B	B	B	H	H	A	A	A	A	A	1
F2-177	B	B	B	B	B	B	B	B	B	B	B	B	B	B	H	H	H	H	H	H	H	3
F2-178	B	B	B	B	B	B	B	B	B	B	B	B	B	B	H	H	B	B	B	B	B	1
F2-179	H	H	H	H	H	H	H	H	H	H	H	H	H	H	H	H	H	H	H	H	B	2
F2-180	A	A	A	A	A	A	A	A	A	A	A	A	A	A	H	H	H	H	A	A	A	3
F2-181	H	H	H	H	H	H	H	H	H	H	H	H	H	H	H	H	H	H	H	H	B	2
F2-182	A	H	H	H	H	H	H	H	H	H	H	H	H	H	H	H	B	B	B	B	B	2
F2-183	A	A	A	A	A	A	A	A	A	A	A	A	A	A	H	H	H	A	A	A	A	4
F2-184	H	H	H	H	H	H	H	H	H	H	H	H	H	H	H	H	H	H	H	H	H	2
F2-185	H	A	A	A	A	A	A	A	A	A	A	A	A	A	H	H	H	H	B	B	B	3
F2-186	A	A	A	A	H	H	H	H	H	H	H	H	H	H	B	B	B	B	B	H	H	3
F2-187	H	H	H	H	H	H	H	H	H	H	H	H	H	H	H	H	H	H	H	H	H	4
F2-188	A	A	A	A	A	A	A	A	A	A	A	A	A	A	H	H	H	H	H	H	B	3
F2-189	H	H	H	H	H	H	H	H	H	H	H	B	B	B	H	B	B	B	B	B	B	2
F2-190	A	A	A	A	A	A	A	A	A	A	A	A	A	A	B	B	B	B	B	H	H	3
F2-191	B	B	B	B	-	B	B	B	B	B	B	-	B	B	-	H	-	H	H	B	H	2
F2-192	B	B	B	B	B	B	B	B	B	B	B	B	B	B	H	H	H	H	H	H	B	3
F2-193	H	H	H	H	H	H	H	H	H	H	H	H	H	H	A	A	A	A	A	A	A	4
F2-194	B	B	B	B	B	H	H	H	H	H	H	H	H	H	H	H	H	H	H	H	H	2
F2-195	H	H	A	H	H	H	H	H	H	H	H	H	H	H	A	A	A	A	H	H	H	3
F2-196	H	H	H	H	B	B	B	B	B	B	B	B	B	B	A	A	A	H	H	H	H	4
F2-197	H	B	B	B	B	B	B	B	B	B	B	B	B	B	A	A	A	A	A	A	H	4
F2-198	A	A	A	A	A	A	A	A	A	A	A	A	A	A	B	B	B	B	B	B	-	3
F2-199	H	H	H	H	H	H	H	H	H	H	H	H	H	H	H	H	H	H	H	B	B	3
F2-200	H	H	H	H	H	H	H	H	H	H	H	H	H	H	H	A	A	A	A	A	A	4
F2-201	B	B	B	B	B	B	B	B	B	B	B	B	B	B	H	H	H	H	H	H	A	2
F2-202	H	H	H	H	H	H	H	H	H	H	H	H	H	H	A	A	A	A	A	A	A	4
F2-203	B	B	B	B	B	B	B	B	B	B	B	B	B	B	A	A	A	A	A	A	A	3
F2-204	B	B	B	B	B	B	B	B	B	B	B	B	B	B	B	B	B	B	B	B	B	2
F2-205	B	B	B	B	B	B	B	B	B	B	B	B	B	B	H	H	H	H	H	H	H	2
F2-206	H	H	H	H	H	H	H	H	H	H	H	H	H	H	B	B	B	B	B	B	B	2
F2-207	H	H	H	H	H	H	H	H	H	H	H	H	H	H	B	B	H	A	A	A	A	3
F2-208	B	B	B	B	B	B	B	B	B	B	B	B	B	B	A	A	A	A	A	H	H	2
F2-209	H	H	H	H	H	H	H	H	H	H	H	H	H	H	A	A	A	H	H	H	H	3
F2-210	A	A	A	A	H	H	H	H	H	H	H	H	H	H	H	H	H	H	B	B	B	4
F2-211	A	A	A	A	A	A	A	A	A	A	A	A	A	A	B	B	B	H	H	H	H	3
F2-212	H	A	A	A	A	A	A	A	A	A	A	A	A	A	A	A	A	H	H	H	H	3
F2-213	B	B	B	B	B	B	B	B	B	B	B	B	B	B	H	H	H	H	H	B	H	2
F2-214	H	H	H	H	H	H	H	H	H	H	H	H	H	H	H	H	H	H	H	H	B	2
F2-215	A	A	A	A	A	A	A	A	A	A	A	A	A	H	B	B	B	B	B	B	H	3
F2-216	A	A	A	A	A	A	A	A	A	A	A	A	A	A	B	B	B	B	B	H	H	3
F2-217	B	B	B	B	B	B	B	B	B	B	B	B	B	B	A	A	A	A	A	A	A	2
F2-218	A	A	A	A	A	A	A	A	A	A	A	A	A	A	B	B	B	B	B	B	B	3
F2-219	H	H	H	H	H	H	H	H	H	H	H	H	H	H	H	H	H	H	H	H	H	2
F2-220	H	H	H	H	H	H	H	H	-	H	H	H	H	H	B	B	B	B	B	B	B	2
F2-221	A	H	H	H	H	H	H	H	H	H	H	H	H	H	A	A	A	A	A	A	A	4
F2-222	B	B	B	B	B	B	B	B	B	B	B	B	B	B	A	A	A	A	A	A	A	1
F2-223	B	B	B	B	B	B	B	B	B	B	B	B	B	B	H	H	H	H	H	H	H	2
F2-224	H	A	A	A	A	A	A	A	A	A	A	A	A	A	H	H	H	H	A	A	A	4
F2-225	B	B	B	B	B	B	H	A	A	A	A	A	A	A	B	B	B	H	H	H	H	2
F2-226	A	H	H	H	H	H	H	H	H	H	H	H	H	H	H	B	B	B	H	A	A	3
F2-227	B	B	B	B	B	B	B	B	B	B	B	B	B	B	H	H	H	H	H	H	H	3
F2-228	A	H	H	H	H	H	H	H	H	H	H	H	H	H	A	A	A	A	A	A	A	2
F2-229	B	B	B	B	B	B	B	B	B	B	B	B	B	B	H	H	H	H	H	H	H	2
F2-230	A	A	A	A	A	A	A	A	A	A	A	A	A	A	B	B	B	H	H	H	H	2
F2-231	H	H	H	H	H	H	H	H	H	H	H	H	H	H	H	H	H	H	H	H	A	3
F2-232	H	H	H	H	H	H	H	H	H	H	H	H	H	H	A	A	H	H	H	H	B	3
F2-233	H	H	H	H	H	H	H	H	H	H	H	H	H	A	H	H	A	A	A	A	H	4
F2-234	B	H	H	H	H	H	H	H	H	H	H	H	H	H	B	B	B	B	B	B	H	2
F2-235	H	H	H	H	H	H	H	H	H	H	H	H	H	H	H	H	H	H	H	H	H	2
F2-236	H	H	H	H	H	H	H	H	H	H	H	H	H	H	H	H	H	H	B	B	B	3
F2-237	H	H	H	H	H	H	H	H	H	H	H	H	H	H	A	A	A	A	A	A	H	3
F2-238	B	B	B	B	B	B	B	B	B	B	B	B	B	B	H	H	H	H	H	A	A	3
F2-239	B	B	B	B	B	B	B	B	B	B	B	B	B	B	H	H	H	H	H	H	H	2
F2-240	A	A	A	A	A	H	H	H	H	H	H	H	H	H	H	H	H	H	A	H	H	4
F2-241	A	A	A	A	A	A	A	A	A	A	A	A	A	A	B	H	H	H	H	H	H	3
F2-242	A	A	A	A	A	A	A	A	A	A	A	A	A	A	H	H	H	H	H	H	B	3
F2-243	H	A	A	A	A	A	A	A	A	A	A	A	A	A	A	A	H	H	H	H	H	3
F2-244	H	H	H	H	B	B	B	B	B	B	B	B	B	B	H	H	H	H	H	H	H	2
F2-245	B	B	B	B	B	B	B	B	B	B	B	B	B	B	A	A	A	H	H	H	H	2
F2-246	H	H	H	H	H	H	H	H	H	H	H	H	H	H	B	B	B	H	H	H	H	3
F2-247	H	H	H	H	H	H	H	H	H	H	A	A	A	A	H	H	H	H	H	H	H	2
F2-248	B	B	B	B	B	B	B	B	B	B	B	B	B	B	H	H	B	H	H	H	H	2
F2-249	H	H	H	H	H	H	H	H	H	H	H	H	H	B	H	H	B	B	B	B	B	2
F2-250	H	H	H	H	H	H	H	H	H	H	H	H	H	H	H	H	H	H	H	H	B	2
F2-251	H	H	H	H	H	H	H	H	H	H	H	H	H	H	A	A	A	A	A	H	B	3
F2-252	A	A	A	A	A	A	A	A	A	A	A	A	A	A	H	H	H	H	H	B	B	2
F2-253	H	H	H	H	H	H	H	H	H	H	H	H	H	H	H	H	H	H	H	H	H	3
F2-254	B	H	H	H	H	H	H	H	H	H	H	H	H	H	H	H	H	H	H	H	B	3
F2-255	H	H	H	H	H	H	H	H	H	H	H	H	H	H	A	A	H	H	H	H	H	2
F2-256	A	A	A	A	A	A	A	A	A	A	A	H	B	B	H	H	H	H	H	H	A	3
F2-257	H	H	H	H	H	H	H	H	H	H	H	H	H	H	H	H	H	H	H	H	H	3
F2-258	A	A	A	H	H	H	H	H	H	H	H	H	H	H	A	A	A	A	A	A	A	3
F2-259	H	H	H	H	H	A	A	A	A	A	A	A	A	A	H	H	H	H	H	H	A	4
F2-260	H	H	H	H	H	H	H	H	H	H	B	-	B	-	B	B	B	H	H	H	H	2
F2-261	H	H	H	H	H	H	H	H	H	H	H	H	H	H	H	H	H	H	H	B	H	3
F2-262	A	A	A	A	A	A	A	A	A	A	A	A	A	A	A	A	A	A	H	H	H	4
F2-263	A	A	A	A	A	A	A	A	A	H	H	H	H	H	A	A	A	H	H	H	H	3
F2-264	B	H	H	H	H	H	H	H	H	H	H	H	H	H	H	H	H	H	H	H	H	3
F2-265	A	A	A	A	A	A	A	A	A	A	A	A	A	A	H	H	H	H	H	H	H	3
F2-266	B	B	B	B	B	B	B	B	B	B	B	B	B	B	A	A	A	A	-	A	B	2
F2-267	A	A	A	A	A	A	A	A	A	A	A	A	A	A	B	B	B	B	B	B	H	4
F2-268	H	B	B	B	B	B	B	B	B	B	B	B	B	B	H	H	H	H	H	H	H	1
F2-269	A	A	A	A	A	A	A	A	A	H	H	H	H	H	H	H	H	H	H	H	H	3
F2-270	A	A	A	A	A	A	A	A	A	A	A	A	A	A	B	B	B	H	H	H	H	2
F2-271	H	A	A	A	A	A	A	A	A	A	A	A	A	A	H	H	H	H	H	A	A	3
F2-272	B	B	B	B	H	H	H	H	H	H	A	A	A	A	B	B	B	B	B	B	B	1
F2-273	A	A	A	A	A	A	A	A	A	A	A	A	A	A	H	H	H	H	H	H	H	3
F2-274	H	B	B	B	B	B	B	B	B	B	B	B	B	B	H	H	H	H	H	H	H	2
F2-275	H	A	A	A	A	A	A	A	A	A	A	A	A	A	A	A	A	H	H	B	H	4
F2-276	A	A	A	A	A	A	A	H	H	H	H	H	H	H	H	H	H	H	H	H	H	3
F2-277	H	A	A	A	A	A	A	A	A	A	A	A	A	A	A	A	A	A	A	A	A	4
F2-278	H	B	B	B	B	B	B	B	B	B	B	B	B	B	B	B	B	B	H	H	H	2
F2-279	H	H	H	H	H	H	H	H	H	H	H	H	H	H	H	H	H	H	H	H	B	3
F2-280	-	A	A	A	A	A	A	A	A	A	A	A	A	A	B	B	H	H	H	H	H	3
F2-281	B	B	B	B	B	B	B	B	B	B	B	B	B	B	A	A	A	H	H	H	H	2
F2-282	A	A	A	A	A	A	H	H	H	H	H	H	H	H	A	A	A	A	A	A	A	5
F2-283	H	H	H	H	H	H	H	H	H	H	H	H	H	H	H	H	H	A	A	A	A	3
F2-284	H	H	H	H	H	H	H	H	H	H	H	H	H	H	H	H	B	B	B	B	B	3
F2-285	H	A	A	A	A	A	A	A	A	A	A	A	A	A	H	H	H	H	H	H	H	4
F2-286	A	A	A	A	A	A	A	A	A	A	A	A	A	A	A	A	A	A	A	A	A	4
F2-287	H	H	H	H	H	H	H	H	H	H	H	H	H	H	H	H	H	A	A	A	A	2
F2-288	B	B	B	B	B	B	B	B	B	B	B	B	B	B	H	H	H	H	H	H	H	2
F2-289	H	H	H	B	B	B	B	B	B	B	B	B	B	B	A	A	A	A	A	A	A	4
F2-290	B	B	B	B	B	B	B	B	B	B	B	B	B	B	B	B	B	B	B	B	B	4
F2-291	A	H	H	H	H	H	H	H	H	H	H	H	H	H	A	A	A	H	H	H	H	2
F2-292	A	A	A	A	A	A	A	A	A	A	A	A	A	A	H	H	H	H	H	H	H	3
F2-293	B	H	H	H	H	H	H	H	H	H	H	H	H	H	A	A	A	H	H	H	H	3
F2-294	H	H	H	H	H	H	H	H	H	H	H	H	H	H	H	H	H	H	H	H	H	2
F2-295	H	H	H	H	H	H	H	H	H	H	H	A	A	A	B	B	B	B	B	B	B	1
F2-296	H	H	H	H	H	H	H	H	H	H	H	H	H	H	B	B	B	B	B	B	B	2
F2-297	A	A	A	A	A	A	A	A	A	A	A	A	A	A	H	H	-	H	H	H	A	2
F2-298	H	H	H	H	H	H	H	H	B	B	B	B	B	H	H	H	H	H	A	A	A	3
F2-299	H	H	H	H	H	H	H	H	H	H	H	H	H	H	H	H	H	H	H	H	H	4
F2-300	H	B	B	B	B	B	B	B	B	B	B	B	B	B	H	H	H	H	A	A	H	2
F2-301	B	B	B	B	B	B	B	B	B	B	B	H	H	H	B	B	B	B	B	B	B	2
F2-302	H	A	A	A	A	A	A	A	A	A	A	A	A	A	B	B	B	H	H	H	H	3
F2-303	B	B	B	B	B	B	B	B	B	B	B	B	B	B	H	H	B	B	B	B	B	2
F2-304	H	H	H	H	H	H	H	H	H	H	H	H	H	H	A	A	A	H	H	H	H	4
F2-305	B	B	B	B	B	B	B	B	B	B	B	B	B	B	A	A	A	A	A	A	A	2
F2-306	B	H	H	H	H	H	H	H	H	H	H	H	H	H	B	B	B	B	B	B	H	3
F2-307	B	B	B	B	B	B	B	B	B	B	B	B	B	B	H	H	H	H	H	H	H	2
F2-308	B	B	B	B	B	B	B	B	B	B	B	B	B	B	H	H	H	H	H	H	H	2
F2-309	B	B	B	B	B	B	B	B	B	B	B	B	B	B	H	H	A	A	A	A	A	3
F2-310	H	H	H	H	H	B	H	H	H	H	H	H	H	H	H	H	H	H	H	H	H	3
F2-311	H	H	H	H	H	H	H	H	H	H	H	H	H	H	H	H	H	H	H	H	A	3
F2-312	H	H	H	H	H	H	H	H	H	H	H	H	H	H	B	B	B	B	B	B	H	2
F2-313	A	A	A	A	A	A	A	A	A	A	A	A	A	H	H	H	H	H	H	-	H	3
F2-314	A	A	A	A	A	A	A	A	A	A	A	A	A	A	H	H	H	H	H	H	H	4
F2-315	H	B	B	B	B	B	B	B	B	B	B	B	B	B	A	A	H	H	H	H	H	2
F2-316	H	H	H	H	H	H	H	H	H	H	H	H	H	H	A	A	A	A	A	A	A	2
F2-317	H	B	B	B	B	B	B	B	B	B	B	H	H	H	H	H	H	H	H	H	H	2
F2-318	H	H	H	H	H	H	H	H	H	H	H	H	H	H	H	H	B	B	B	B	B	2
F2-319	H	A	A	A	A	A	A	A	A	A	A	A	A	A	H	H	H	A	A	A	A	4
F2-320	B	B	H	H	H	H	H	H	H	H	H	H	H	H	H	H	H	H	H	B	B	2
F2-321	H	H	H	H	H	H	H	H	A	A	A	A	A	A	A	A	A	H	H	H	H	3
F2-322	B	B	B	B	B	B	B	B	B	B	B	B	B	B	H	H	H	H	H	H	A	3
F2-323	H	H	H	H	H	H	H	H	H	H	H	H	H	H	A	A	A	A	A	A	H	4
F2-324	B	H	H	H	H	H	H	H	H	H	H	H	H	H	H	H	H	H	H	H	H	3
F2-325	B	B	B	B	B	B	B	B	B	B	B	B	B	B	H	H	H	H	H	H	A	2
F2-326	H	H	H	H	H	H	H	H	H	H	H	H	H	H	H	H	H	H	H	A	A	3
F2-327	H	H	H	H	H	B	B	B	B	B	B	B	B	B	H	H	H	H	H	A	A	3
F2-328	H	H	H	H	H	B	B	B	B	B	B	H	H	H	B	B	B	B	B	B	B	2
F2-329	H	H	H	H	H	H	H	H	H	H	H	H	H	H	B	B	H	H	H	H	A	2
F2-330	H	H	H	H	H	H	H	H	H	H	H	H	H	H	B	B	B	H	H	H	H	3
F2-331	H	H	H	H	H	B	B	B	B	B	B	B	B	B	B	B	B	B	B	B	B	2
F2-332	B	B	B	B	B	B	B	B	B	B	B	B	B	B	H	H	H	H	H	H	H	2
F2-333	B	B	B	B	B	B	B	B	B	B	B	B	B	B	H	H	B	B	B	H	H	3
F2-334	A	A	H	H	H	H	H	H	H	H	H	H	H	H	A	A	A	A	A	A	A	3
F2-335	H	H	H	H	H	H	H	H	H	H	H	H	H	H	A	A	H	H	H	B	B	4
F2-336	A	A	A	A	A	A	A	A	A	A	A	A	A	A	H	H	H	H	H	H	H	4
F2-337	A	A	A	A	A	A	A	A	A	A	A	A	A	A	B	B	B	H	A	A	A	3
F2-338	H	H	H	H	H	H	H	H	H	H	H	H	H	H	H	H	H	A	A	A	A	2
F2-339	A	B	B	B	B	B	B	B	B	B	B	B	B	B	B	B	B	H	H	H	H	2
F2-340	H	H	H	H	H	H	H	H	A	A	A	A	A	A	H	H	H	H	H	H	B	2
F2-341	B	B	B	B	B	B	B	B	B	B	B	B	B	B	B	B	B	B	B	B	B	2
F2-342	H	H	H	H	H	H	H	H	H	H	H	H	H	H	H	H	H	H	H	H	H	2
F2-343	H	H	H	H	H	H	H	H	H	H	H	A	A	A	H	H	H	H	H	B	B	2
F2-344	A	A	A	A	A	A	A	A	A	A	A	A	A	H	B	B	B	B	B	B	B	3
F2-345	A	A	A	A	A	A	A	A	A	A	A	A	A	A	H	H	H	H	-	H	H	4
F2-346	H	A	A	A	A	H	H	H	H	H	H	H	H	H	B	B	B	B	B	B	H	3
F2-347	B	B	B	B	B	B	B	B	B	B	B	B	B	B	H	H	B	B	B	H	H	1
F2-348	H	H	H	H	H	H	H	H	H	H	H	H	H	H	B	B	B	B	B	B	B	3
F2-349	H	H	H	H	H	H	H	H	H	H	B	B	B	B	B	B	B	B	B	B	B	3
F2-350	H	H	H	H	H	H	H	H	H	H	H	B	B	B	B	B	B	B	H	H	H	3
F2-351	B	B	B	B	B	B	B	B	B	B	B	B	B	B	H	H	H	H	H	H	H	2
F2-352	A	A	A	A	A	A	A	A	A	A	A	A	A	A	A	A	A	A	A	A	A	4
F2-353	B	B	B	B	B	B	B	B	B	B	B	B	B	H	A	A	A	A	A	H	H	2
F2-354	H	H	H	H	A	A	A	A	A	A	A	A	A	A	A	A	A	A	A	A	A	4
F2-355	H	H	H	H	H	H	H	H	H	H	H	H	H	H	B	B	H	H	H	H	H	4
F2-356	B	B	B	B	B	B	B	B	B	B	B	B	B	B	H	H	H	B	B	B	B	1
F2-357	H	H	H	H	H	H	H	H	H	H	H	H	H	H	A	A	A	A	A	A	A	4
F2-358	H	H	H	H	H	B	B	B	B	B	B	B	B	B	H	H	H	H	H	H	H	3
F2-359	H	H	A	A	A	A	A	A	A	A	A	A	A	A	H	H	H	H	H	H	H	3
F2-360	A	A	A	A	A	A	A	A	A	A	A	A	A	A	B	B	B	B	B	B	B	3
F2-361	H	H	H	H	H	H	H	H	H	H	H	H	H	H	H	H	H	H	H	H	H	4
F2-362	H	B	B	B	B	B	B	B	B	B	B	B	B	B	H	H	H	H	H	H	B	3
F2-363	H	H	H	H	H	H	H	H	H	H	H	H	H	H	H	H	H	H	H	H	H	2
F2-364	B	B	B	B	B	B	B	B	B	B	B	B	B	B	H	H	A	H	H	H	H	2
F2-365	B	B	B	B	B	B	B	B	H	H	H	H	H	H	H	H	H	H	H	H	H	2
F2-366	A	A	A	A	A	A	A	A	A	A	A	A	A	A	H	H	H	H	H	H	H	3
F2-367	B	B	B	B	B	B	B	B	B	B	B	B	B	B	H	H	H	H	H	H	H	2
F2-368	A	A	A	A	-	A	A	A	A	A	A	A	A	A	B	B	B	H	H	H	H	3
F2-369	H	H	H	H	H	H	H	H	H	H	H	H	H	H	B	B	B	B	B	B	B	3
F2-370	H	A	A	A	H	H	H	H	H	H	H	H	H	H	H	H	H	H	H	H	H	4
F2-371	H	H	H	H	H	H	H	H	H	H	H	H	H	H	H	H	H	H	H	B	B	3
F2-372	H	H	H	H	H	H	H	H	H	H	H	H	A	A	H	H	H	H	H	H	H	3
F2-373	A	A	A	A	A	A	A	A	A	A	A	A	A	A	H	H	H	H	B	B	B	4
F2-374	H	H	H	H	H	H	H	H	H	H	H	B	B	B	B	B	B	B	B	-	-	4
F2-375	A	A	A	A	A	A	A	A	A	A	A	A	A	A	H	B	B	B	B	B	H	3
F2-376	B	H	H	H	H	H	H	H	H	H	H	H	H	H	H	H	H	H	B	B	B	3
F2-377	H	H	H	H	H	H	H	H	H	H	H	-	H	H	-	H	H	H	H	A	H	4
F2-378	A	A	A	A	H	H	H	H	H	H	H	H	H	H	B	B	B	B	B	B	B	3
F2-379	A	H	H	H	H	H	H	H	H	H	H	H	H	H	B	B	B	H	H	H	H	3
F2-380	H	H	H	H	H	H	H	H	H	H	H	H	H	H	B	B	B	B	B	B	B	2
F2-381	B	B	B	B	B	B	B	B	B	B	B	B	B	B	H	H	A	A	A	A	A	1
F2-382	B	B	B	B	B	B	B	B	B	B	B	B	B	B	A	A	A	A	A	A	A	2
F2-383	A	A	A	A	A	A	A	A	A	A	A	A	A	H	A	A	H	H	H	H	H	2
F2-384	A	A	A	A	A	A	H	H	H	H	H	H	H	B	A	A	A	A	A	A	A	4
F2-385	H	H	H	H	H	H	H	H	H	H	H	H	H	H	B	B	B	B	B	B	B	3
F2-386	B	B	B	B	B	B	B	B	B	B	B	B	B	B	A	A	A	A	A	A	A	2
F2-387	H	B	B	B	B	B	B	B	B	B	B	B	B	H	B	B	B	H	H	H	H	2
F2-388	H	H	H	H	B	B	B	B	B	B	B	B	B	B	B	B	B	B	B	B	B	3
F2-389	H	H	H	H	B	B	B	-	B	B	B	B	B	B	B	B	B	B	B	H	H	2
F2-390	A	A	A	A	A	A	A	A	A	A	A	A	A	A	H	H	A	A	A	A	A	5
F2-391	H	H	H	H	H	H	H	H	H	H	H	H	H	H	H	H	H	H	H	H	B	4
F2-392	H	H	H	H	H	H	H	H	H	H	H	H	H	H	B	B	B	B	B	B	B	2
F2-393	A	H	H	H	H	H	H	H	H	H	H	H	H	H	B	B	B	B	B	B	B	3
F2-394	H	B	B	B	B	B	B	B	B	B	B	B	B	B	H	H	H	H	H	B	B	2
F2-395	H	B	B	B	B	B	B	B	B	B	B	B	B	B	H	H	H	H	H	H	H	2
F2-396	H	H	H	H	H	H	H	H	H	H	H	H	H	H	B	B	B	B	B	B	B	3
F2-397	H	H	H	H	H	H	H	H	H	H	H	H	H	H	A	A	A	A	A	H	B	4
F2-398	A	H	H	H	H	H	H	H	H	H	H	H	H	H	-	A	A	A	H	H	H	4
F2-399	H	A	A	A	A	A	A	A	A	A	A	A	A	A	B	B	H	H	A	A	A	4
F2-400	A	A	A	A	A	A	A	A	A	A	A	A	A	A	H	H	H	H	H	A	A	4
F2-401	H	H	H	H	H	H	H	H	H	H	H	H	H	H	-	H	H	H	B	B	B	3
F2-402	H	H	H	H	H	H	H	H	H	H	H	H	H	H	H	H	H	H	H	H	H	3
F2-403	A	A	A	A	A	A	A	A	A	A	A	A	A	A	H	H	H	A	A	A	A	3
F2-404	H	H	H	H	H	H	H	H	H	H	H	-	H	H	H	H	H	B	B	B	B	3
F2-405	H	H	H	H	H	H	H	H	H	H	H	H	H	H	H	H	H	H	H	H	H	2
F2-406	H	B	B	B	-	B	B	B	B	B	B	B	B	B	A	A	A	A	A	A	H	2
F2-407	B	B	B	B	B	B	B	B	B	B	B	B	B	B	H	H	H	B	B	B	B	2
F2-408	A	A	A	A	A	A	A	A	A	A	A	A	A	A	H	H	H	H	A	A	A	3
F2-409	A	A	A	A	A	A	A	A	A	A	A	A	A	A	-	A	A	A	A	A	A	3
F2-410	A	A	A	A	A	A	A	A	A	A	A	A	A	A	H	H	H	A	A	A	A	3
F2-411	A	A	A	A	A	A	H	H	H	H	H	H	H	H	H	H	H	A	A	A	A	4
F2-412	H	H	H	H	H	H	H	H	H	H	H	H	H	H	A	A	A	A	A	A	A	4
F2-413	H	H	H	H	H	H	H	H	H	H	H	H	H	H	H	H	H	B	B	B	B	3
F2-414	A	A	A	A	A	A	A	A	A	A	A	A	H	H	A	A	A	A	A	A	H	3
F2-415	H	H	H	H	H	H	H	H	H	H	H	H	H	H	B	B	B	B	B	B	B	2
F2-416	H	H	H	H	H	H	H	H	H	H	H	H	H	H	A	A	A	A	A	A	A	4
F2-417	H	H	H	H	H	H	H	H	H	H	H	H	H	H	H	H	A	A	A	A	A	4
F2-418	H	H	H	H	H	H	H	H	H	H	H	H	H	H	H	H	H	H	H	H	H	3
F2-419	H	H	H	H	H	H	H	H	H	H	H	H	H	H	B	B	B	B	H	H	H	3
F2-420	H	H	H	H	H	H	H	H	H	A	A	A	A	A	H	H	B	B	H	H	H	2
F2-421	H	B	B	B	B	B	B	B	B	B	B	B	B	B	H	A	A	A	A	A	A	3
F2-422	H	H	H	H	H	H	H	H	H	H	H	H	H	H	H	H	H	H	H	H	H	3
F2-423	H	B	B	B	B	B	B	B	B	B	B	B	B	B	H	H	H	H	H	B	B	3
F2-424	A	A	A	A	A	A	A	A	A	H	H	H	H	H	B	B	B	B	B	B	H	4
F2-425	H	H	H	H	H	H	H	H	H	H	H	H	H	H	H	H	H	H	H	H	B	3
F2-426	H	H	H	H	A	A	A	A	A	A	A	A	A	A	H	H	H	B	B	B	B	4
F2-427	H	H	H	H	H	H	H	H	H	H	H	H	H	H	H	H	H	H	H	H	H	4
F2-428	B	B	B	B	H	H	H	H	H	H	H	H	H	H	H	H	H	H	H	B	B	1
F2-429	B	B	B	B	B	B	B	B	H	H	H	H	H	H	H	H	H	H	H	H	B	1
F2-430	H	H	H	H	H	H	H	H	H	H	-	H	H	H	A	A	A	A	H	H	H	3
F2-431	B	B	B	B	-	B	B	B	B	B	B	B	B	B	H	H	H	H	H	A	A	2
F2-432	H	H	H	H	H	H	H	H	H	H	H	H	H	H	H	H	H	H	H	H	H	3
F2-433	H	H	H	H	H	H	H	H	H	H	H	H	H	H	H	H	A	A	A	A	H	3
F2-434	A	A	A	A	A	A	A	A	A	A	A	A	A	A	H	H	H	H	H	H	H	3
F2-435	B	B	B	B	B	B	B	B	B	B	B	B	B	B	B	B	B	B	H	H	B	2
F2-436	H	H	H	H	H	H	H	H	H	H	H	H	H	H	H	H	H	H	H	H	H	4
F2-437	H	B	B	B	B	B	B	B	B	B	B	B	B	B	B	B	B	H	H	H	H	1
F2-438	B	B	B	B	B	B	B	B	B	B	B	B	B	B	B	B	H	H	H	A	A	1
F2-439	B	B	B	B	B	B	B	B	B	B	B	B	B	B	H	H	H	H	H	A	A	3
F2-440	A	H	H	H	H	H	H	H	H	H	H	H	H	H	B	B	B	H	H	H	A	3
F2-441	H	H	H	H	H	H	H	H	H	H	H	H	H	H	H	H	H	H	H	H	H	4
F2-442	A	H	H	H	H	H	H	H	H	H	H	H	H	H	H	H	H	A	A	A	A	3
F2-443	H	H	H	H	H	H	H	H	H	H	H	H	H	H	H	H	H	H	H	H	H	3
F2-444	A	A	A	A	A	A	A	A	A	A	A	A	A	A	H	H	H	H	H	H	H	3
F2-445	B	B	B	B	B	B	B	B	B	B	B	B	B	B	B	B	B	B	B	H	H	3
F2-446	H	A	A	A	A	A	A	A	A	A	A	A	A	A	H	H	H	H	H	H	H	4
F2-447	H	H	H	H	H	H	H	H	H	H	H	H	H	H	A	A	A	A	A	A	A	3
F2-448	H	H	H	H	H	H	H	H	H	H	H	H	H	H	H	H	H	H	H	H	H	3
F2-449	B	B	B	B	B	B	B	B	B	B	B	B	B	B	B	B	B	B	B	B	B	2
F2-450	H	B	B	B	B	B	B	B	B	B	B	B	B	B	H	H	H	B	B	B	B	1
F2-451	B	B	B	B	B	B	B	B	B	B	B	B	B	B	H	H	H	H	H	H	H	2
F2-452	H	A	A	A	A	A	H	H	H	H	H	H	H	H	B	B	B	B	B	B	H	3
F2-453	H	H	H	H	A	A	A	A	A	A	A	A	A	A	A	A	A	A	A	H	H	3
F2-454	A	H	H	H	H	H	H	H	H	H	H	H	H	H	A	A	A	A	A	-	H	3
F2-455	A	H	H	H	H	H	H	H	H	H	H	H	H	H	H	H	H	H	H	H	H	4
F2-456	A	A	A	A	A	A	A	A	A	A	A	A	A	A	B	B	B	B	B	B	B	3
F2-457	B	B	B	B	-	B	B	B	B	B	B	B	B	B	A	A	A	A	A	A	H	3
F2-458	B	B	B	B	B	B	B	B	B	B	B	B	B	B	A	A	A	A	A	A	A	3
F2-459	A	H	H	H	H	H	H	H	H	H	H	H	H	H	A	A	A	A	A	A	A	3
F2-460	B	B	B	B	B	B	B	B	B	B	B	B	B	B	B	B	B	B	B	B	B	3
F2-461	A	A	A	A	A	A	A	A	A	A	A	A	A	H	A	A	A	A	A	A	B	5
F2-462	A	A	A	A	A	A	A	A	A	A	A	A	A	A	H	H	H	H	H	H	B	3
F2-463	H	H	H	H	H	H	H	H	H	H	H	H	H	H	H	H	H	H	H	B	B	2
F2-464	H	H	H	H	H	H	H	H	H	H	H	H	H	H	B	B	B	B	B	H	H	2
F2-465	H	H	H	H	H	A	A	A	A	A	A	A	A	A	A	A	A	A	A	A	A	3
F2-466	H	H	H	H	H	H	H	H	H	H	H	B	B	B	A	A	A	A	A	A	A	4
F2-467	H	H	H	H	H	H	H	H	H	H	H	H	H	H	H	B	B	B	B	B	B	3
F2-468	H	B	B	B	B	B	B	B	B	B	B	B	H	H	H	H	H	H	H	H	H	2
F2-469	A	H	H	H	H	H	H	H	H	H	H	H	H	H	B	B	B	H	H	H	H	1
F2-470	H	H	H	H	H	H	H	H	H	H	H	H	H	H	H	H	H	H	H	-	B	3
F2-471	H	H	H	H	H	H	H	H	H	H	H	H	H	H	B	B	B	B	B	B	H	3
F2-472	H	H	H	H	H	H	H	H	H	H	H	H	H	H	A	A	A	A	A	A	A	4
F2-473	B	B	B	H	H	-	H	H	H	H	H	H	H	H	A	A	A	H	H	B	H	2
F2-474	A	H	H	H	H	H	B	B	B	B	B	B	B	B	H	H	H	H	H	H	H	3
F2-475	A	A	A	A	A	A	A	A	A	A	H	H	H	H	B	B	B	B	B	B	H	4
F2-476	A	A	A	A	A	A	A	A	A	A	A	A	A	A	B	B	B	B	B	H	H	3
F2-477	A	A	A	A	A	A	A	A	A	A	A	A	A	A	H	H	H	H	H	H	H	4
F2-478	B	B	H	H	H	H	H	H	H	H	H	H	H	H	A	A	A	A	A	A	A	3
F2-479	H	H	H	H	H	H	H	H	H	H	H	H	H	H	H	B	B	B	B	A	A	3
F2-480	B	B	B	B	B	B	B	B	B	B	H	H	H	H	H	H	A	A	A	A	H	2
F2-481	H	H	H	H	H	H	H	H	H	H	H	H	H	H	B	B	B	A	A	A	A	3
F2-482	B	B	B	B	B	B	B	B	B	B	B	B	B	B	A	A	A	A	A	A	H	2
F2-483	H	H	H	H	H	H	H	H	H	H	H	H	H	H	A	A	A	A	H	H	H	4
F2-484	H	H	H	H	H	H	H	H	H	H	H	H	H	H	A	A	A	A	A	A	A	4
F2-485	H	H	H	H	H	H	H	H	H	H	H	H	H	H	B	B	B	B	B	B	B	4
F2-486	B	H	H	H	H	H	-	H	H	H	H	H	H	H	B	B	B	B	B	-	A	3
F2-487	H	H	H	H	H	H	H	H	H	H	H	H	H	H	A	A	A	A	A	A	A	3
F2-488	H	H	H	H	H	H	H	H	H	H	H	H	H	H	A	A	A	A	A	A	A	4
F2-489	A	A	A	A	A	A	A	A	A	A	A	A	A	A	A	A	A	H	H	-	H	3
F2-490	H	A	A	A	A	A	A	A	A	A	A	A	A	A	H	H	H	H	H	H	H	3
F2-491	H	H	H	H	H	H	H	H	A	A	A	A	A	A	H	H	H	H	H	H	H	3
F2-492	H	H	H	H	H	H	H	H	H	H	H	H	H	H	H	H	H	H	H	H	A	2
F2-493	B	B	B	B	B	B	B	B	B	B	B	B	B	B	B	B	H	H	H	-	H	2
F2-494	B	B	B	B	B	B	B	B	B	B	B	B	B	H	H	H	H	H	A	A	A	2
F2-495	B	H	H	H	H	H	H	H	H	H	H	H	H	H	A	A	A	A	A	A	H	2
F2-496	A	A	A	A	A	A	A	A	A	A	A	A	A	A	H	H	H	H	H	H	B	3
F2-497	H	H	H	H	H	H	H	H	H	H	H	H	H	H	H	H	H	H	H	H	H	3
F2-498	B	B	B	B	B	B	B	B	B	B	B	B	B	B	H	H	B	B	B	B	B	3
F2-499	A	A	A	A	A	A	A	A	A	A	A	A	A	A	H	H	H	B	B	B	B	4
F2-500	A	A	A	A	A	A	A	A	A	A	H	H	H	H	H	H	H	H	H	H	A	3
F2-501	H	H	H	H	H	H	H	H	H	H	H	H	H	H	H	B	B	H	H	H	H	4
F2-502	A	A	A	A	A	A	A	A	A	A	A	A	A	A	H	H	H	H	H	H	H	4
F2-503	B	H	H	H	H	H	H	H	H	H	H	H	H	H	B	B	B	H	H	H	H	3
F2-504	A	A	A	A	A	A	A	A	A	A	A	A	A	A	B	B	B	B	B	B	H	2
F2-505	B	B	B	B	B	B	B	B	B	B	B	B	B	B	H	H	H	H	H	H	H	2
F2-506	B	B	B	B	B	B	B	B	B	B	B	B	B	H	H	H	H	H	H	A	A	3
F2-507	A	A	A	A	H	H	H	H	H	H	H	H	H	H	H	A	A	A	A	A	A	3
F2-508	B	H	H	H	H	H	H	H	H	H	H	H	H	H	H	B	B	B	B	B	H	3
F2-509	B	B	B	B	B	B	B	B	B	B	B	B	B	B	H	H	H	H	H	H	H	2
F2-510	H	H	H	H	H	H	A	A	A	A	A	A	A	A	A	A	A	A	A	A	A	3
F2-511	H	H	H	H	H	H	H	H	H	H	H	H	H	H	H	H	H	H	H	H	A	3
F2-512	H	H	H	H	H	H	H	H	H	H	B	B	B	B	H	H	H	H	H	H	H	3
F2-513	B	B	B	B	B	B	B	B	B	B	B	B	B	B	H	H	H	H	H	H	H	2
F2-514	B	B	B	B	B	B	B	B	B	B	B	B	B	B	A	A	A	A	A	A	A	2
F2-515	A	A	A	A	A	H	H	H	H	H	H	H	H	H	H	H	H	H	H	H	H	4
F2-516	H	H	H	H	H	H	H	H	H	H	H	H	H	B	H	H	H	H	H	H	H	4
F2-517	B	B	B	B	B	B	B	B	B	B	B	B	B	B	B	B	B	B	B	B	H	2
F2-518	B	H	H	H	H	H	H	H	H	H	H	H	H	H	B	B	B	B	B	B	H	2
F2-519	A	A	A	A	A	A	A	A	A	A	A	A	A	A	H	B	B	B	B	B	B	3
F2-520	H	A	A	A	A	A	A	A	A	A	A	A	A	A	B	B	B	B	B	-	H	3
F2-521	B	B	B	B	B	B	B	B	B	B	B	B	B	B	H	H	H	H	H	H	B	2
F2-522	H	H	H	H	H	H	H	H	H	H	H	H	H	A	H	H	H	B	B	B	B	4
F2-523	H	H	H	H	H	H	H	H	H	H	H	H	H	H	H	H	H	B	B	B	B	2
F2-524	H	H	H	H	H	H	H	H	H	H	H	H	H	H	H	H	H	H	H	H	H	4
F2-525	H	H	H	H	H	H	H	H	-	H	H	A	A	A	H	H	H	H	H	H	H	2
F2-526	B	B	B	B	B	B	B	B	B	B	B	B	B	B	B	B	B	B	B	B	H	2
F2-527	H	H	H	H	H	H	H	H	H	H	H	H	H	H	A	A	A	A	A	A	A	3
F2-528	H	H	H	H	H	H	H	H	H	H	H	H	H	H	A	A	A	A	A	A	H	3
F2-529	A	A	A	A	A	A	A	A	A	A	A	A	A	A	B	B	B	B	B	B	H	3
F2-530	A	A	A	A	A	A	A	A	A	A	A	A	A	A	H	H	A	A	A	A	A	4
F2-531	A	A	H	H	H	H	H	H	H	H	H	H	H	H	H	H	H	H	H	H	H	3
F2-532	A	H	H	H	H	H	H	H	H	H	H	H	H	H	A	A	A	H	H	H	H	2
F2-533	B	B	B	B	B	B	B	B	B	B	B	B	B	B	B	B	B	B	H	H	H	1
F2-534	A	A	A	A	A	A	A	A	A	A	A	A	A	H	H	H	H	B	B	B	B	3
F2-535	A	A	A	A	A	A	A	A	A	A	A	A	A	A	B	B	B	B	B	B	H	3
F2-536	H	H	H	H	H	H	H	H	H	H	H	H	H	H	H	H	H	H	H	H	H	2
F2-537	H	H	H	H	H	H	H	H	H	H	H	H	H	H	B	B	B	B	B	A	A	3
F2-538	H	H	H	H	H	H	H	H	H	H	H	H	H	H	H	H	H	H	H	-	H	3
F2-539	H	B	B	B	B	B	B	B	B	B	B	H	H	-	H	H	H	H	H	H	H	2
F2-540	B	B	B	B	B	B	B	B	B	B	B	B	H	B	A	A	A	A	A	A	H	3
F2-541	A	A	A	A	A	A	A	A	A	A	A	A	A	A	A	A	A	A	H	H	H	4
F2-542	B	B	B	B	B	B	B	B	B	B	B	B	B	B	B	B	B	B	B	B	B	2
F2-543	B	B	B	B	B	B	B	B	B	B	B	B	H	H	B	B	B	B	B	B	H	2
F2-544	H	B	B	B	B	B	B	B	B	B	B	B	B	B	B	B	B	B	B	B	B	1
F2-545	H	H	H	H	H	H	H	H	H	H	H	H	H	H	H	H	H	H	H	A	A	2
F2-546	H	H	H	H	H	H	H	H	H	H	H	H	H	H	H	H	H	B	B	B	B	2
F2-547	H	H	H	H	H	H	H	H	H	H	H	H	H	H	H	H	H	H	H	H	H	4
F2-548	H	A	A	A	A	A	A	A	A	A	H	H	H	H	H	H	H	H	H	H	H	3
F2-549	B	B	H	H	H	H	H	H	H	H	H	H	H	H	H	H	H	H	H	H	A	3
F2-550	A	B	B	B	B	B	B	B	B	B	B	B	B	B	A	A	A	A	A	A	A	2
F2-551	B	B	B	B	B	B	B	B	B	B	B	B	B	B	A	A	A	A	A	A	A	2
F2-552	H	H	H	H	H	H	H	H	H	H	H	H	H	B	B	B	B	B	B	H	H	1
F2-553	B	B	B	B	B	B	B	B	B	B	B	B	B	B	H	H	H	H	H	A	A	2
F2-554	B	B	B	B	B	B	B	B	B	B	B	B	B	B	A	A	A	A	H	H	H	2
F2-555	H	H	H	H	H	H	H	H	H	H	H	H	H	H	H	H	H	H	H	H	H	2
F2-556	B	B	B	B	B	H	H	H	H	H	H	H	H	H	A	A	H	H	H	H	H	2
F2-557	H	H	H	H	H	H	H	H	H	H	H	A	A	A	B	B	B	B	B	H	H	3
F2-558	B	B	B	B	B	B	B	B	B	B	B	B	B	B	H	H	H	B	B	B	H	2
F2-559	H	H	H	A	A	A	A	A	A	A	A	A	A	A	H	H	H	H	H	-	H	3
F2-560	H	H	H	H	H	H	H	H	H	H	H	H	H	B	H	H	H	H	H	B	B	2
F2-561	H	H	H	H	H	H	H	H	H	H	H	H	H	H	B	B	B	B	B	B	B	3
F2-562	A	A	A	A	A	A	A	A	A	A	A	A	A	A	B	B	B	B	B	B	B	3
F2-563	B	B	B	B	B	B	B	B	B	B	B	B	B	B	H	H	B	B	B	-	B	3
F2-564	B	B	B	B	B	B	B	B	B	B	B	B	B	B	A	A	A	A	A	A	A	3
F2-565	A	A	A	A	A	A	A	A	A	A	A	A	A	A	A	A	A	A	A	H	H	3
F2-566	H	H	H	H	H	H	H	H	H	H	H	H	H	B	H	H	A	A	A	A	A	4
F2-567	H	A	A	A	A	A	A	A	A	A	A	A	A	A	B	B	B	B	B	H	H	4
F2-568	A	A	A	A	A	A	A	A	A	A	A	A	A	A	B	B	B	B	B	H	H	1
F2-569	A	A	A	A	A	A	A	A	A	A	A	A	A	A	H	H	H	H	H	H	H	4
F2-570	A	A	A	A	A	A	A	A	A	A	A	A	A	A	H	H	H	H	H	H	H	4
F2-571	H	H	H	B	B	B	B	B	B	B	B	B	B	B	A	A	A	A	A	A	H	2
F2-572	H	A	A	A	A	A	A	A	A	A	A	-	A	A	-	A	A	A	A	-	A	3
F2-573	B	B	B	B	B	B	B	B	B	B	H	H	H	H	-	H	H	H	H	H	A	3
F2-574	A	A	A	A	A	A	A	A	A	A	A	A	A	A	A	A	A	A	A	H	H	4
F2-575	H	A	A	A	A	A	A	A	A	A	A	A	A	-	H	-	H	B	B	B	B	3
F2-576	A	A	A	A	A	A	A	A	A	A	A	A	A	H	H	H	H	H	H	H	H	3
F2-577	H	H	H	H	H	H	H	H	H	H	H	H	H	H	H	H	H	H	H	H	A	3
F2-578	-	A	A	A	A	A	A	A	A	A	A	A	A	A	H	H	H	H	H	H	B	4
F2-579	H	H	H	H	H	H	-	H	H	H	H	H	H	H	H	H	H	H	H	H	A	2
F2-580	B	H	H	H	H	A	A	A	A	A	A	A	A	A	H	H	H	H	H	-	B	3
F2-581	B	B	B	B	B	B	B	B	B	B	B	B	B	H	H	H	H	H	H	H	A	2
F2-582	H	H	H	H	H	A	A	A	A	A	A	-	A	H	B	B	-	B	B	B	B	3
F2-583	H	H	H	H	-	H	H	H	H	H	H	H	H	H	B	B	B	B	B	B	B	2
F2-584	H	H	H	H	H	H	H	H	H	H	H	H	H	H	B	B	B	B	H	H	H	2
F2-585	H	H	H	H	H	H	-	H	-	H	H	H	H	H	B	B	B	B	H	H	H	3
F2-586	H	H	H	H	H	H	H	H	H	H	A	A	A	A	A	A	A	A	A	A	H	5
F2-587	H	-	H	H	H	H	-	H	H	H	H	H	H	H	H	H	H	H	H	H	H	4
F2-588	B	H	H	H	H	H	H	H	H	H	H	H	H	H	H	H	H	H	H	H	H	2
F2-589	H	H	H	H	H	H	H	H	H	H	H	H	H	H	A	A	H	H	H	H	H	3
F2-590	H	H	H	H	H	H	-	H	H	H	H	H	H	H	A	A	A	A	A	-	H	3
F2-591	H	H	H	H	A	A	A	A	A	A	A	A	A	A	A	A	A	A	A	A	H	3
F2-592	A	A	A	A	A	A	A	A	A	A	A	A	A	A	B	B	B	B	B	B	B	3
F2-593	H	B	B	B	B	B	B	B	B	B	B	B	B	B	A	A	A	A	A	A	A	2
F2-594	A	H	H	H	H	H	H	H	H	H	H	H	H	H	A	A	H	H	H	H	H	3
F2-595	B	H	H	H	H	H	H	H	H	H	H	H	H	H	H	H	H	B	B	B	B	3
F2-596	H	H	H	H	H	H	H	H	H	H	B	B	B	B	A	A	A	A	A	A	A	3
F2-597	H	H	H	H	H	H	H	H	H	H	H	H	H	H	A	A	A	A	A	A	H	4
F2-598	B	B	B	B	B	B	B	B	B	B	B	B	B	H	B	B	B	H	H	H	H	2
F2-599	A	A	A	A	A	A	A	A	A	A	A	A	A	A	B	B	H	H	H	H	H	3
F2-600	H	H	H	H	H	H	H	H	H	H	H	H	H	H	A	A	A	A	A	H	H	3
F2-601	H	H	H	H	H	H	H	H	H	H	H	H	H	H	-	B	B	B	H	A	A	3
F2-602	H	H	H	H	H	H	H	H	H	H	H	H	H	H	A	A	A	A	A	A	A	4
F2-603	H	A	A	A	A	A	A	A	A	A	A	A	A	A	B	B	B	B	B	B	B	3
F2-604	H	H	H	H	H	H	H	H	H	H	H	H	H	H	H	H	H	H	H	H	A	4
F2-605	B	B	B	B	B	B	B	B	B	B	B	B	B	B	B	B	B	B	B	B	B	2
F2-606	A	A	A	A	A	A	A	A	A	A	A	A	A	A	H	H	H	B	B	B	B	3
F2-607	B	B	B	B	B	B	B	B	B	B	B	B	B	B	A	A	A	A	A	A	A	3
F2-608	H	H	H	H	H	H	H	H	H	H	H	H	H	H	H	H	H	H	H	H	H	2
F2-609	H	H	H	H	H	H	H	H	H	H	H	H	H	H	H	H	B	B	B	B	H	2
F2-610	A	A	A	A	A	A	A	A	A	A	A	A	A	H	A	A	A	A	A	A	A	4
F2-611	B	B	B	B	B	B	B	B	B	B	B	B	B	B	H	H	H	H	H	H	H	2
F2-612	H	H	H	H	H	H	H	H	H	H	H	H	H	H	B	B	H	B	B	B	B	2
F2-613	A	A	A	A	A	A	A	A	A	A	A	H	H	H	A	A	A	-	A	A	A	3
F2-614	H	H	H	H	H	H	-	H	H	H	B	B	B	B	H	H	H	H	H	A	H	2
F2-615	H	B	B	B	B	B	B	B	B	B	B	B	B	B	A	A	A	A	A	A	A	2
F2-616	A	H	H	H	H	H	H	H	H	H	H	H	H	H	B	B	B	B	B	B	B	3
F2-617	-	-	A	-	A	A	A	A	A	A	A	A	A	A	B	B	B	B	B	H	-	4
F2-618	A	A	A	A	A	A	A	A	A	A	A	A	A	H	H	H	H	A	A	A	A	3
F2-619	H	H	H	H	H	H	H	H	H	H	H	H	H	H	B	B	B	B	H	H	H	2
F2-620	H	H	H	H	H	H	H	H	H	B	B	B	B	H	B	B	B	B	B	B	B	2
F2-621	B	H	H	H	H	H	H	H	H	H	H	H	H	H	H	H	H	H	H	H	H	3
F2-622	H	H	H	H	H	H	H	H	H	H	H	H	H	H	H	H	A	A	H	H	H	3
F2-623	A	H	H	H	H	H	H	H	H	H	H	H	B	B	H	H	H	H	H	H	B	3
F2-624	H	-	H	H	-	H	H	H	H	H	H	H	H	B	H	H	B	B	B	B	H	3
F2-625	H	A	A	A	A	A	A	A	A	A	A	A	A	A	A	A	A	A	A	A	A	4
F2-626	A	A	A	A	A	H	H	H	H	H	H	H	H	H	H	H	B	B	B	B	B	3
F2-627	B	B	B	B	B	B	B	B	B	B	B	B	B	B	B	B	B	B	B	B	H	2
F2-628	A	H	H	H	H	H	H	H	H	H	H	H	H	H	A	A	A	A	A	A	A	4
F2-629	H	H	H	H	H	H	H	H	H	H	H	H	H	H	H	H	A	A	A	A	A	4
F2-630	H	H	H	H	H	H	H	H	H	H	H	H	H	B	B	B	B	B	B	B	B	3
F2-631	A	A	A	A	A	A	A	A	A	A	A	A	H	H	H	H	H	H	H	H	H	4
F2-632	H	H	H	H	H	H	H	H	H	H	H	H	H	H	H	H	H	H	H	H	H	3
F2-633	H	H	H	H	A	A	A	A	A	A	A	A	A	A	H	H	H	H	H	-	A	3
F2-634	B	B	B	B	B	B	B	B	B	B	B	B	B	B	H	H	H	B	B	B	B	2
F2-635	H	H	H	H	H	H	H	H	H	H	H	H	H	H	H	H	H	H	H	H	H	3
F2-636	-	B	B	-	-	B	B	B	-	B	B	B	B	B	A	A	A	A	A	B	H	2
F2-637	B	B	B	B	B	B	B	B	B	B	B	B	B	B	H	H	H	H	H	H	H	2
F2-638	B	B	B	B	B	B	H	H	H	H	H	H	H	H	H	H	H	H	H	B	A	2
F2-639	B	B	B	-	B	B	-	B	B	B	B	B	B	B	A	A	A	A	A	A	-	2
F2-640	H	H	H	H	H	H	H	H	H	H	H	H	H	H	H	H	H	H	H	H	B	4
F2-641	B	B	B	B	B	B	B	B	B	B	B	B	B	B	H	H	H	H	H	H	H	2
F2-642	H	B	B	B	B	B	B	B	B	B	B	B	B	B	B	B	B	H	H	H	A	2
F2-643	H	H	H	H	H	H	H	H	H	H	H	H	H	H	H	H	H	B	B	B	B	4
F2-644	B	B	B	B	B	B	B	B	B	B	B	H	H	H	H	H	H	H	H	H	H	2
F2-645	H	B	B	B	B	B	B	B	B	B	B	B	B	B	A	A	A	A	A	A	A	2
F2-646	H	H	H	H	H	H	H	H	H	H	H	H	H	H	A	A	A	A	H	H	H	3
F2-647	B	A	A	A	A	A	A	A	A	A	A	A	A	A	H	H	H	H	H	H	A	4
F2-648	A	A	A	H	H	H	H	H	H	H	H	H	H	H	H	H	H	H	H	H	H	3
F2-649	H	H	H	H	H	H	H	H	H	H	H	H	H	H	H	H	H	A	A	A	A	3
F2-650	H	H	H	H	H	H	H	H	H	H	H	H	H	H	A	A	A	A	A	H	H	4
F2-651	-	A	A	A	-	A	A	A	-	A	A	A	A	-	B	H	H	B	B	B	B	3
F2-652	H	H	H	H	H	H	H	H	H	H	H	H	H	H	B	B	B	B	B	B	H	3
F2-653	-	H	H	H	-	H	H	H	H	H	H	H	H	H	A	A	A	A	A	A	A	2
F2-654	B	B	B	B	B	B	B	B	B	B	B	B	B	B	B	B	B	B	B	B	B	1
F2-655	B	B	B	B	B	B	B	B	B	B	B	B	B	B	H	H	H	H	H	B	B	1
F2-656	H	H	H	H	H	H	H	H	H	H	H	H	H	H	H	H	H	H	H	H	H	3
F2-657	B	B	B	B	B	B	B	B	B	B	B	B	B	B	H	H	H	H	H	H	A	2
F2-658	A	A	A	A	A	A	A	A	A	A	A	A	A	A	H	H	H	H	H	H	B	4
F2-659	H	H	H	H	H	H	H	H	H	H	H	H	H	H	B	B	B	B	B	-	B	3
F2-660	H	H	H	H	H	H	H	H	-	H	H	-	H	H	H	H	H	H	H	H	H	3
F2-661	A	A	A	A	A	A	H	H	H	H	H	H	H	H	B	B	B	B	B	H	H	4
F2-662	H	H	H	H	H	H	H	H	H	H	A	A	A	A	H	H	H	B	B	B	B	3
F2-663	A	H	B	B	B	B	B	B	B	B	B	B	B	B	B	B	B	B	B	B	H	2
F2-664	H	H	H	H	H	H	H	H	H	H	H	H	H	H	A	A	H	A	H	H	H	3
F2-665	B	B	B	B	B	B	B	H	H	H	H	H	H	H	A	A	A	A	A	A	A	2
F2-666	B	B	B	B	B	B	B	B	B	B	B	B	B	B	H	H	H	A	A	A	A	2
F2-667	H	H	B	B	B	B	B	B	B	B	B	B	B	B	B	B	B	B	B	B	B	2
F2-668	B	B	B	B	B	B	B	B	B	B	B	B	B	B	H	H	H	H	H	H	H	3
F2-669	H	H	H	H	H	H	H	H	H	H	H	H	H	H	H	H	H	H	H	H	H	3
F2-670	H	H	H	H	H	H	H	H	H	B	B	B	B	B	H	-	H	H	H	B	A	4
F2-671	H	H	H	H	H	H	H	H	H	H	H	H	H	H	H	H	H	H	H	H	H	4
F2-672	H	B	B	B	B	B	B	B	B	B	B	B	B	B	H	H	H	H	H	H	H	3
F2-673	H	H	H	H	H	H	H	H	H	H	H	H	H	H	H	H	H	H	H	A	A	3
F2-674	A	A	A	A	A	A	A	A	A	A	A	A	A	A	H	H	H	H	H	H	H	4
F2-675	H	A	A	A	A	A	A	A	A	A	H	H	H	H	B	B	B	B	B	B	B	3
F2-676	H	H	H	H	H	H	H	H	H	H	H	H	H	H	B	B	H	H	H	H	A	3
F2-677	A	A	A	A	A	A	A	A	A	A	A	A	A	H	H	H	H	B	B	B	B	3
F2-678	A	A	A	-	A	A	-	A	A	A	A	-	A	H	H	H	H	H	H	B	A	4
F2-679	A	A	A	A	A	A	A	A	A	A	A	A	A	H	H	H	H	A	A	A	A	4
F2-680	H	H	H	H	H	H	H	H	H	H	A	A	A	A	H	H	H	H	H	H	A	3
F2-681	B	H	H	H	H	H	H	H	H	H	H	H	H	H	A	A	A	A	A	A	A	3
F2-682	A	B	B	B	B	B	B	B	B	B	B	B	B	B	H	H	H	H	A	A	A	2
F2-683	H	B	B	B	B	B	B	B	B	B	B	B	B	B	B	B	B	B	B	B	B	2
F2-684	H	H	H	H	H	H	H	H	H	H	H	H	H	H	A	A	A	A	A	H	H	3
F2-685	H	H	H	H	H	H	H	H	H	H	H	H	H	H	B	B	H	H	H	H	A	3
F2-686	H	B	B	B	B	B	B	B	B	H	H	H	H	H	B	B	H	B	B	B	H	3
F2-687	H	H	A	A	A	A	A	A	A	A	A	A	A	A	A	A	A	A	H	H	H	4
F2-688	H	H	H	H	A	A	A	A	A	A	A	A	A	A	A	A	A	A	H	H	H	3
F2-689	H	H	H	H	H	H	H	H	H	H	H	H	H	H	H	H	H	-	B	B	B	3
F2-690	H	A	A	A	A	A	A	A	A	A	A	A	A	A	H	H	H	H	B	B	H	3
F2-691	B	B	B	B	B	B	B	B	B	B	B	B	B	B	B	B	B	B	B	B	H	2
F2-692	B	B	B	B	B	B	B	B	B	B	B	B	B	B	B	B	B	B	B	B	B	2
F2-693	H	A	A	A	A	A	A	A	A	A	A	A	A	A	A	A	A	A	A	A	A	4
F2-694	H	H	B	B	B	B	B	B	B	B	B	B	B	B	H	H	H	B	B	B	B	2
F2-695	A	A	A	A	A	A	A	A	A	A	A	A	A	A	H	H	H	H	H	H	H	3
F2-696	H	H	H	H	-	H	-	H	-	H	H	H	H	H	A	A	A	A	A	A	A	4
F2-697	H	H	H	H	B	B	B	B	B	B	B	B	B	B	B	B	B	H	H	H	H	3
F2-698	B	B	B	B	B	B	B	B	B	B	B	B	B	B	A	A	A	A	H	B	B	4
F2-699	A	A	A	A	A	A	A	A	A	A	A	A	A	A	B	B	B	B	B	B	B	2
F2-700	B	B	B	B	B	B	B	B	B	B	B	B	B	B	A	A	A	A	A	-	H	2
F2-701	A	A	A	A	A	A	A	A	A	A	A	A	A	A	H	H	H	H	H	H	B	4
F2-702	B	B	H	H	H	H	H	H	H	H	H	H	H	A	A	A	A	A	A	A	B	4
F2-703	A	A	A	A	A	A	A	A	A	A	A	A	A	A	B	B	H	H	H	H	H	4
F2-704	A	A	A	A	A	A	A	A	A	A	A	A	A	A	B	B	B	B	B	B	B	3
F2-705	H	B	B	B	B	B	B	B	B	B	B	B	B	B	B	B	B	B	H	H	H	2
F2-706	H	H	H	H	H	A	A	A	A	A	A	A	A	A	H	H	H	H	H	H	H	3
F2-707	B	B	B	B	B	B	B	B	B	B	B	H	H	H	B	B	B	B	B	B	B	1
F2-708	H	H	H	H	H	H	H	H	H	H	H	H	H	H	A	A	A	A	A	A	H	3
F2-709	H	H	H	H	H	H	H	H	B	B	B	B	B	B	A	A	H	H	H	H	H	3
F2-710	B	B	B	B	B	B	B	B	B	B	B	B	B	B	A	A	A	H	H	H	H	2
F2-711	B	B	B	B	B	H	H	H	H	H	H	H	H	H	A	A	A	A	H	H	H	2
F2-712	A	A	A	A	A	A	A	A	A	A	A	A	A	A	B	B	B	B	B	B	B	3
F2-713	A	H	H	H	H	H	H	H	H	H	H	H	H	H	B	B	B	B	H	H	H	3
F2-714	H	A	A	A	A	A	A	A	A	A	A	A	A	A	B	B	B	B	B	B	H	3
F2-715	H	A	A	A	A	A	A	A	A	A	A	A	A	H	H	H	H	H	H	H	H	4
F2-716	H	H	H	H	H	H	H	H	H	H	H	H	H	H	H	H	H	H	H	H	H	3
F2-717	H	B	B	B	B	B	B	B	B	B	B	B	B	B	H	H	H	H	H	H	H	3
F2-718	A	A	A	A	A	A	A	A	A	A	A	A	A	A	H	H	H	H	B	B	B	4
F2-719	B	B	B	B	B	B	B	B	B	B	B	B	B	B	B	B	H	H	H	H	H	2
F2-720	H	H	A	A	A	A	A	A	A	A	A	A	A	A	A	A	A	H	H	H	H	4
F2-721	H	H	H	H	H	H	H	H	H	H	H	H	H	H	H	H	H	H	H	A	A	3
F2-722	A	H	H	H	H	H	H	H	H	H	H	H	H	H	A	A	H	H	H	H	H	3
F2-723	B	B	B	B	H	H	H	H	H	H	H	H	H	H	A	A	A	A	A	B	B	2
F2-724	H	H	H	H	H	H	H	H	H	H	H	H	H	A	H	H	A	A	A	A	A	4
F2-725	H	H	H	H	H	H	H	H	H	H	H	H	H	H	H	H	H	H	H	H	H	2
F2-726	B	B	B	B	B	B	B	B	B	B	B	B	B	B	B	B	B	B	B	B	H	2
F2-727	B	B	B	B	B	B	B	B	B	B	B	B	B	B	B	B	B	H	A	A	A	2
F2-728	H	H	H	H	H	H	H	H	H	H	H	H	H	A	H	H	H	H	H	H	A	2
F2-729	H	H	H	H	H	H	H	H	H	H	H	H	H	H	B	B	B	B	B	H	H	3
F2-730	A	A	A	A	A	A	A	A	A	A	A	A	A	A	H	H	A	A	A	H	H	3
F2-731	B	B	B	B	B	B	B	B	B	B	B	B	B	B	A	A	A	A	A	A	A	1
F2-732	H	H	H	H	H	H	H	H	H	H	H	H	H	H	H	H	H	H	H	H	H	2
F2-733	B	H	H	H	H	H	H	H	H	H	H	H	H	A	H	A	A	A	A	A	A	2
F2-734	H	H	H	H	H	A	A	A	A	A	A	A	A	A	A	A	A	A	A	A	A	3
F2-735	B	B	B	B	B	B	B	B	B	B	B	B	B	B	A	A	A	A	A	A	A	1
F2-736	H	H	A	A	A	A	A	A	A	A	A	A	A	A	A	A	A	A	H	H	H	4
F2-737	H	A	A	A	A	A	A	A	A	A	A	A	A	A	B	B	B	B	B	B	B	3
F2-738	H	H	H	H	A	A	A	A	A	A	A	A	A	A	H	H	A	A	A	A	A	4
F2-739	B	B	B	B	B	B	B	B	B	B	B	B	B	B	B	B	B	B	B	B	B	2
F2-740	A	H	H	H	H	H	H	H	H	H	H	H	H	H	A	A	A	A	A	A	A	4
F2-741	H	A	A	A	A	A	A	A	A	A	A	A	A	H	H	H	H	H	H	H	H	2
F2-742	H	H	H	H	H	H	H	H	H	H	H	H	H	H	H	H	H	A	A	A	A	3
F2-743	A	A	A	A	A	A	A	A	A	A	A	A	H	H	H	H	H	H	H	H	-	3
F2-744	H	B	B	B	B	B	B	B	B	B	B	B	B	B	H	H	H	H	H	H	A	2
F2-745	H	H	H	H	H	H	H	H	H	H	H	H	H	B	B	B	B	B	B	B	H	2
F2-746	H	B	B	B	B	B	B	B	B	B	B	B	B	B	-	B	H	H	H	H	H	2
F2-747	H	H	H	H	H	H	H	H	H	H	H	H	H	H	B	B	B	B	B	B	H	2
F2-748	B	B	B	B	B	B	B	B	B	B	B	B	B	B	H	H	H	H	H	B	H	2
F2-749	B	H	H	H	H	H	H	H	H	H	H	H	H	H	A	A	A	B	B	B	A	4
F2-750	B	B	B	B	H	H	H	H	H	H	H	H	H	H	H	-	H	H	H	H	H	1
F2-751	B	B	B	B	B	B	B	B	B	B	B	B	B	B	H	H	H	H	H	H	H	2
F2-752	H	A	A	A	A	A	A	A	A	A	A	A	A	A	B	B	B	H	H	H	A	2
F2-753	H	H	H	H	H	H	H	H	H	H	H	H	H	H	H	H	H	H	H	B	B	2
F2-754	H	H	H	H	H	H	H	H	H	H	H	H	H	H	B	B	B	B	B	B	B	2
F2-755	B	H	H	H	H	A	A	A	A	A	A	A	A	A	B	B	B	B	B	B	B	2
F2-756	B	-	H	H	H	H	H	H	H	H	H	H	H	H	B	B	B	B	B	B	B	2
F2-757	A	A	A	A	A	A	A	A	A	A	A	A	A	A	B	B	B	B	B	B	H	3
F2-758	B	B	B	B	B	B	B	B	B	B	B	B	B	B	H	H	H	H	H	B	B	3
F2-759	A	H	H	H	H	H	H	H	H	H	H	H	H	H	H	H	H	H	H	H	H	4
F2-760	H	H	H	H	H	H	H	H	H	A	A	A	A	A	-	B	B	B	B	B	B	3
F2-761	B	-	B	B	B	B	B	B	B	B	B	B	B	B	B	-	B	B	B	B	B	1
F2-762	H	H	B	B	B	B	B	B	B	B	B	B	B	B	B	B	B	B	B	B	B	1
F2-763	A	H	H	H	H	H	H	H	H	H	H	H	H	H	B	B	B	B	H	H	H	3
F2-764	H	H	H	H	H	H	H	H	H	H	H	H	H	H	B	B	B	B	B	B	B	3
F2-765	B	B	B	B	B	B	B	B	B	B	B	B	H	H	H	H	H	A	A	A	A	2
F2-766	H	H	H	H	H	H	H	H	H	H	H	H	H	H	A	A	A	A	A	A	A	4
F2-767	A	A	A	A	A	A	A	A	A	A	A	A	A	H	H	H	H	H	H	A	A	3
F2-768	H	B	B	B	B	B	B	B	B	B	B	B	B	H	H	H	H	H	H	H	B	2
F2-769	B	B	B	B	B	B	B	B	B	B	B	B	B	H	-	A	A	A	A	B	B	2
F2-770	B	B	B	B	B	B	B	B	B	B	B	B	B	B	H	H	H	H	H	A	A	2
F2-771	H	H	H	H	H	H	H	H	H	H	H	H	H	H	H	H	H	H	H	H	H	3
F2-772	B	B	B	B	B	B	B	B	B	B	B	B	B	B	A	A	A	A	A	H	H	1
F2-773	B	B	B	B	B	B	B	B	B	B	B	B	B	B	B	B	B	H	H	A	A	2
F2-774	H	H	H	H	H	H	H	H	H	H	H	H	H	H	B	B	H	A	A	A	A	3
F2-775	B	H	H	H	H	H	H	H	H	H	H	H	H	H	H	H	H	H	H	H	H	2
F2-776	H	H	H	H	H	H	H	H	H	H	H	H	H	H	B	B	B	B	H	H	H	3
F2-777	A	A	A	A	A	A	A	A	A	A	A	A	A	A	B	B	B	B	B	B	A	3
F2-778	H	H	H	H	H	H	H	H	H	H	H	H	H	H	H	H	H	H	H	H	-	4
F2-779	H	H	A	A	A	A	A	A	A	A	A	A	A	H	B	-	B	B	B	B	B	2
F2-780	H	H	H	H	H	H	H	H	H	H	H	H	H	H	B	B	B	B	H	H	H	3
F2-781	B	B	B	B	B	B	B	B	B	B	B	-	B	B	H	H	H	H	H	H	A	2
F2-782	H	H	H	H	H	H	H	H	H	H	H	H	H	H	A	A	A	A	A	A	H	5
F2-783	A	A	A	A	A	A	A	A	A	A	A	A	A	A	H	H	H	B	B	B	B	4
F2-784	A	A	A	A	A	A	A	A	A	A	A	A	A	A	A	A	A	A	A	H	-	4
F2-785	H	H	H	H	H	H	H	H	H	H	H	H	H	H	B	B	B	B	B	-	B	2
F2-786	B	B	B	B	B	B	B	B	B	B	B	B	B	H	H	H	A	A	A	A	A	2
F2-787	B	B	B	B	B	B	B	B	B	B	B	B	B	B	H	H	H	B	B	B	B	1
F2-788	H	H	H	H	H	H	H	H	H	H	H	H	H	H	B	B	B	B	B	B	B	2
F2-789	A	A	H	H	H	H	H	H	H	H	H	H	H	H	A	A	A	A	A	A	-	3
F2-790	A	A	A	A	A	A	A	A	A	A	A	A	H	H	A	A	A	H	H	B	B	4
F2-791	H	A	A	A	A	A	A	A	A	A	A	A	A	A	B	B	B	B	H	H	H	3
F2-792	H	H	H	H	H	H	H	H	H	H	A	A	A	A	A	A	A	A	A	A	A	2
F2-793	B	B	B	B	H	H	H	H	H	H	H	H	H	H	H	H	H	H	H	H	A	2
F2-794	A	A	A	A	A	A	A	A	A	A	A	A	A	A	A	A	A	A	A	A	H	3
F2-795	H	-	H	H	H	H	H	H	H	H	H	H	H	H	A	A	A	A	B	B	B	3
F2-796	B	B	B	B	B	B	B	B	B	B	B	B	B	B	H	H	H	H	H	H	H	2
F2-797	B	B	B	B	B	B	B	B	B	B	B	B	B	B	A	A	H	H	H	H	H	3
F2-798	B	B	B	B	B	B	B	B	B	B	B	B	B	B	H	H	H	H	A	A	A	2
F2-799	B	B	B	B	B	B	B	B	B	B	B	B	B	B	H	H	B	B	B	B	B	2
F2-800	H	H	A	A	A	A	A	A	A	A	A	A	A	A	B	B	H	H	H	H	H	3
F2-801	H	H	H	H	H	H	H	H	H	H	H	H	H	H	H	H	H	H	H	H	H	3
F2-802	H	H	H	H	H	H	H	H	H	H	H	H	H	H	B	B	B	B	H	H	H	2
F2-803	H	B	B	B	B	B	B	B	B	B	B	B	B	B	H	H	H	H	H	H	A	3
F2-804	H	H	H	H	H	A	A	A	A	A	A	A	A	A	A	A	A	A	A	H	H	4
F2-805	H	B	B	B	B	B	B	B	B	B	B	B	B	B	A	A	H	H	H	H	H	2
F2-806	H	H	H	A	-	A	A	A	A	A	A	-	A	A	H	H	H	H	H	H	H	4
F2-807	A	H	H	H	H	H	H	H	H	H	H	B	B	B	A	A	A	H	H	H	H	4
F2-808	A	H	H	H	H	H	H	H	H	H	H	H	H	H	H	H	H	H	H	H	H	3
F2-809	H	H	H	H	H	B	B	B	B	B	B	B	B	B	H	H	H	H	H	H	H	3
F2-810	H	H	H	H	H	H	H	H	H	H	H	H	H	H	A	A	A	A	A	A	A	2
F2-811	H	H	H	A	A	A	A	A	A	A	A	A	A	A	H	H	H	H	B	B	H	4
F2-812	B	B	H	H	H	H	H	H	H	H	H	H	H	H	H	H	A	A	A	A	A	3
F2-813	A	A	A	A	A	A	A	A	A	H	H	H	H	H	H	H	H	B	B	B	B	2
F2-814	A	H	H	H	H	H	H	H	H	H	H	H	H	H	B	B	B	B	B	B	B	2
F2-815	H	H	H	H	H	A	A	A	A	A	A	A	A	A	H	H	H	H	A	A	A	3
F2-816	H	H	H	H	H	H	H	H	H	H	H	A	A	A	A	A	A	A	A	A	A	4
F2-817	H	H	H	H	B	B	B	B	-	B	H	H	H	H	-	H	H	H	H	H	H	3
F2-818	A	H	H	H	H	H	H	H	H	H	H	H	H	H	H	H	H	H	H	H	H	3
F2-819	B	B	B	H	H	H	H	H	H	H	H	H	H	H	-	H	A	H	H	H	H	3
F2-820	A	A	A	A	A	A	A	A	A	A	A	A	A	A	B	B	B	B	B	B	B	2
F2-821	A	A	A	A	A	H	H	H	H	H	H	H	H	H	A	A	A	A	A	A	A	4
F2-822	A	A	A	A	A	A	A	A	A	A	A	A	A	A	A	A	A	A	A	A	A	2
F2-823	A	H	H	H	H	H	B	B	B	B	B	B	B	B	H	H	H	B	B	B	B	4
F2-824	H	H	H	H	H	H	H	H	H	H	H	B	B	B	B	B	B	H	H	H	H	3
F2-825	H	H	H	H	H	H	H	H	H	H	H	B	B	B	-	H	B	H	H	H	H	5
F2-826	A	H	H	H	H	H	H	H	H	H	H	H	H	H	H	H	H	H	H	H	A	2
F2-827	H	H	H	H	H	H	H	H	H	H	H	H	H	H	B	B	B	B	B	B	B	3
F2-828	H	H	H	H	H	H	H	H	H	H	H	H	H	H	H	H	H	H	H	H	H	3
F2-829	H	H	H	H	H	H	H	H	H	H	H	H	H	H	B	B	-	B	B	H	H	3
F2-830	H	H	H	H	H	H	H	H	H	H	H	H	-	H	H	H	-	H	H	H	H	2
F2-831	B	B	B	B	B	B	B	B	B	B	B	B	B	B	B	B	B	B	B	B	B	2
F2-832	H	H	H	H	H	H	H	H	H	H	H	H	H	H	H	H	H	B	B	B	H	3
F2-833	B	B	B	B	B	B	B	B	B	B	B	-	B	B	A	A	A	A	A	A	A	2
F2-834	H	H	H	H	B	B	B	B	B	B	B	B	B	H	A	A	A	A	A	A	A	1
F2-835	H	H	H	H	H	H	H	H	H	H	H	H	H	H	H	H	H	H	H	B	B	3
F2-836	A	H	H	H	H	H	H	H	H	H	H	H	H	H	B	B	B	H	H	H	H	4
F2-837	B	B	B	B	B	B	B	B	B	B	B	B	B	B	B	B	B	B	B	B	B	3
F2-838	B	B	H	H	H	H	H	H	H	H	H	H	H	H	H	H	H	H	H	B	B	4
F2-839	H	H	H	H	H	H	H	H	H	H	H	H	H	B	A	A	H	H	H	H	H	3
F2-840	H	A	A	A	A	A	A	A	A	A	A	A	A	A	A	A	A	A	A	A	A	4
F2-841	B	B	B	B	B	B	B	B	B	B	B	B	B	B	B	B	H	H	H	H	H	2
F2-842	A	A	A	A	A	A	A	A	A	A	A	A	A	A	A	A	A	A	A	A	A	4
F2-843	B	B	B	B	B	B	B	B	B	B	B	B	B	B	B	B	B	B	B	B	B	2
F2-844	H	H	H	H	H	H	H	H	H	H	H	H	H	A	H	H	H	H	H	H	H	3
F2-845	B	B	B	B	B	B	B	B	B	B	B	B	B	B	A	A	A	A	A	A	A	2
F2-846	A	A	A	A	A	A	A	A	A	A	A	A	A	A	H	H	H	H	H	H	H	3
F2-847	H	A	A	A	A	A	A	A	H	H	H	H	H	H	H	H	B	B	B	B	B	3
F2-848	A	A	A	A	A	A	A	A	A	A	A	A	A	A	H	H	H	H	H	H	H	4
F2-849	H	H	H	H	H	H	H	H	H	H	H	H	H	H	H	H	H	H	B	B	B	4
F2-850	B	H	H	H	H	H	H	H	H	H	H	H	H	H	H	H	H	H	H	H	H	3
F2-851	B	B	B	B	B	B	B	B	B	B	B	B	B	B	H	H	H	H	H	H	A	2
F2-852	-	H	H	H	H	H	H	H	H	H	B	B	B	B	A	A	A	H	H	H	H	4
F2-853	H	H	H	H	H	H	H	H	H	H	H	H	H	H	H	H	H	H	H	H	A	3
F2-854	B	H	H	H	H	H	H	H	H	H	H	H	H	H	B	B	B	B	B	B	B	3
F2-855	H	H	H	H	H	H	H	H	H	H	H	H	H	H	H	H	B	B	B	B	B	3
F2-856	H	H	H	H	H	H	H	H	H	H	H	H	H	H	H	H	H	H	H	H	H	4
F2-857	B	B	B	B	B	B	B	B	B	B	B	B	B	B	A	A	A	A	A	A	H	2
F2-858	A	A	A	A	A	A	A	A	A	A	A	A	A	A	A	A	A	A	A	A	A	4
F2-859	B	H	H	H	H	H	H	H	H	H	H	H	H	H	H	B	B	B	B	B	B	3
F2-860	H	H	H	H	H	H	H	H	H	H	H	H	H	H	H	B	B	B	B	B	B	2
F2-861	B	B	B	B	B	B	B	B	B	B	B	B	B	H	A	A	A	H	H	H	B	3
F2-862	H	H	H	H	H	H	H	H	H	H	H	H	H	H	H	H	H	H	H	H	H	3
F2-863	H	H	H	H	H	H	H	H	H	H	H	H	H	H	H	H	B	B	B	B	B	3
F2-864	H	H	H	H	H	H	H	H	H	H	H	H	H	H	B	B	B	B	B	B	H	3
F2-865	H	H	H	H	H	H	H	H	H	H	H	H	H	H	A	A	A	A	H	H	H	3
F2-866	H	H	A	A	A	A	A	A	A	A	A	A	A	A	B	B	B	B	B	-	B	3
F2-867	B	B	B	B	B	B	B	B	B	B	B	B	B	B	A	A	A	A	B	B	B	3
F2-868	H	A	A	A	A	A	A	A	A	A	A	A	A	A	H	H	H	H	H	B	-	4
F2-869	A	A	A	A	A	A	A	A	A	A	A	A	A	A	H	H	H	B	B	B	B	3
F2-870	H	H	H	H	H	H	H	H	H	H	H	H	H	H	A	A	A	A	A	A	A	5
F2-871	H	H	H	H	H	H	H	H	H	H	H	H	H	H	H	H	H	A	A	A	A	3
F2-872	H	H	H	A	A	A	A	A	A	A	A	A	A	A	A	A	A	A	A	A	A	5
F2-873	B	B	B	B	B	B	B	B	B	B	B	B	B	B	H	H	H	H	H	H	H	2
F2-874	H	B	B	B	B	B	B	B	B	B	B	B	B	B	H	H	H	H	H	H	H	2
F2-875	A	A	A	A	A	A	A	A	A	A	A	A	A	A	H	H	H	H	H	H	H	3
F2-876	A	A	A	A	A	A	A	A	A	A	A	A	A	A	H	H	H	H	H	-	H	3
F2-877	H	H	H	H	H	H	H	H	H	H	H	H	H	H	H	H	H	H	H	B	B	2
F2-878	H	B	B	B	B	B	B	B	B	B	B	B	B	B	H	H	B	B	B	B	B	1
F2-879	B	B	B	B	B	B	B	B	B	B	B	B	B	B	H	H	H	H	H	H	H	3
F2-880	H	H	H	H	H	H	H	H	H	H	H	H	H	H	B	B	B	B	B	B	B	2
F2-881	H	H	H	H	H	H	H	H	H	H	H	H	H	H	B	B	B	B	B	B	H	3
F2-882	H	H	H	H	H	H	H	H	H	H	H	H	H	H	A	A	A	A	A	H	H	2
F2-883	B	B	B	B	B	B	B	B	B	B	B	B	B	B	H	H	H	H	H	-	H	2
F2-884	A	A	A	A	A	A	A	A	A	A	A	A	A	A	B	B	B	B	B	B	B	2
F2-885	B	H	H	H	H	H	H	H	H	H	H	H	H	H	H	H	H	H	H	H	H	3
F2-886	B	B	B	B	-	B	B	B	B	B	B	B	B	B	B	B	B	B	B	B	B	2
Note：The two parent bands of “16” and “63” were coded as A and B respectively, and both prensent bands were coded as H. Missing values of marker type were coded as -.

## Sheet: 2021
Table S8. Phenotype and genotype of F2 individuals for QTL stability
No.	LG15-3394422	LG15-4991349	LG15-5110786	LG15-5224151	LG15-5311576	LG15-5461456	LG15-5513468	LG15-5563882	LG15-5619256	LG15-5672054	LG15-5766791	LG15-5827733	LG15-5897945	LG15-6184888	LG3-147831	LG3-218350	LG3-764774	LG3-1379216	LG3-1732969	LG3-2472555	LG3-2891236	Phenotype
F2-1	H	H	H	H	H	H	H	H	H	H	H	H	H	H	A	A	A	A	A	H	H	4
F2-2	H	H	H	H	H	H	H	H	H	H	H	H	H	H	A	A	A	A	A	H	B	3
F2-3	B	H	H	H	H	H	H	H	H	H	H	H	H	H	H	H	H	H	H	H	H	2
F2-4	B	H	H	H	H	H	H	H	H	H	H	H	H	H	H	H	H	H	H	H	H	3
F2-5	H	H	H	H	H	H	H	H	H	H	H	H	H	H	H	H	A	A	A	A	A	3
F2-6	A	A	A	A	A	A	A	A	A	H	H	H	H	H	H	H	H	B	B	B	B	2
F2-7	H	H	H	H	H	H	H	H	H	H	H	H	H	H	-	H	H	H	H	H	H	4
F2-8	B	B	B	B	B	B	B	B	B	B	B	B	B	B	B	B	B	B	B	H	H	2
F2-9	A	H	H	H	H	H	H	H	H	H	H	H	H	H	H	H	H	H	H	H	H	2
F2-10	B	B	B	B	B	B	B	B	B	B	B	B	B	B	H	H	H	H	H	H	H	1
F2-11	B	B	B	B	B	B	B	B	B	B	B	B	B	B	B	B	B	B	B	B	B	2
F2-12	H	H	H	H	H	H	H	H	H	H	H	H	H	A	H	H	H	H	H	H	H	2
F2-13	A	A	A	A	A	A	A	A	A	A	A	H	H	H	H	H	H	H	H	H	A	3
F2-14	H	H	H	H	H	H	H	H	H	H	H	H	H	H	A	A	A	H	B	B	B	3
F2-15	B	H	H	H	H	H	H	H	H	H	H	H	H	H	H	H	H	H	H	H	H	2
F2-16	A	A	A	A	A	A	A	A	A	A	A	A	A	A	H	H	H	A	A	A	A	4
F2-17	B	B	B	B	B	B	B	B	B	B	B	H	H	H	A	A	H	H	H	-	B	3
F2-18	A	B	B	B	B	B	B	B	B	B	B	B	B	B	B	B	B	B	B	B	H	2
F2-19	B	B	B	B	B	B	B	B	B	B	B	B	B	B	B	B	B	H	H	H	H	2
F2-20	H	B	B	B	B	B	B	B	B	B	B	B	B	B	H	H	H	-	H	H	H	2
F2-21	H	H	H	H	H	H	H	H	H	H	H	H	H	H	-	A	A	-	A	H	H	3
F2-22	H	H	H	H	H	H	H	H	H	H	H	H	H	H	H	H	H	H	H	H	H	3
F2-23	B	B	B	B	B	B	B	B	B	B	B	B	B	B	H	H	H	H	H	H	-	3
F2-24	H	H	H	H	H	B	B	B	B	B	B	B	B	B	H	H	H	H	H	H	B	4
F2-25	H	B	B	H	H	H	H	H	H	H	H	H	H	H	B	B	B	B	H	H	H	1
F2-26	B	B	B	B	B	B	B	B	B	B	B	B	B	B	H	H	H	H	H	H	H	3
F2-27	A	A	A	A	A	A	A	A	A	A	A	A	A	A	A	A	H	H	H	H	B	2
F2-28	A	A	A	A	A	A	A	A	A	A	A	A	A	A	B	B	B	B	B	B	B	2
F2-29	H	H	H	H	H	H	H	H	H	H	H	H	H	H	H	H	H	H	H	H	H	4
F2-30	H	H	H	H	H	H	H	H	H	H	H	H	A	A	B	B	B	B	B	B	B	3
F2-31	H	H	H	H	H	H	H	H	H	H	H	H	H	H	H	B	B	B	B	B	B	3
F2-32	B	B	H	H	H	H	H	H	H	H	H	H	H	H	H	H	H	H	H	H	H	3
F2-33	H	H	H	H	H	H	H	H	H	H	H	H	H	H	B	B	B	B	B	B	H	2
F2-34	A	A	A	A	A	A	A	A	A	A	A	A	A	A	H	H	H	H	H	H	A	2
F2-35	H	H	H	H	H	H	H	H	H	H	H	H	H	H	H	H	H	H	H	H	-	3
F2-36	H	H	H	H	H	H	H	H	H	H	H	H	H	H	A	A	H	H	H	H	H	2
F2-37	B	H	H	H	H	H	H	H	H	H	H	H	H	H	A	A	A	A	A	A	A	4
F2-38	A	A	A	A	A	A	A	A	A	A	A	H	H	H	-	B	H	H	H	H	H	4
F2-39	B	B	B	B	B	B	B	B	B	B	B	B	B	B	H	H	H	H	H	H	H	1
F2-40	H	H	H	H	H	H	H	H	H	H	H	H	H	H	B	B	B	B	B	B	B	2
F2-41	B	B	B	B	B	B	B	B	B	B	B	B	B	B	H	H	H	H	H	H	H	2
F2-42	H	H	H	H	H	H	H	H	H	H	H	H	H	H	B	B	H	H	H	H	H	4
F2-43	H	H	H	H	H	H	B	B	B	B	B	B	B	B	H	H	H	A	A	A	A	3
F2-44	H	A	A	A	A	A	A	A	A	A	H	H	H	H	A	A	A	H	H	H	H	3
F2-45	H	H	H	H	H	H	H	H	H	H	H	H	H	H	B	B	B	B	B	B	B	3
F2-46	B	B	B	B	B	B	B	B	B	B	B	B	B	B	A	-	A	A	A	A	A	1
F2-47	A	A	A	A	A	A	H	H	H	H	H	H	H	H	A	A	A	A	A	A	A	3
F2-48	H	H	H	H	H	H	H	H	H	H	H	H	H	H	H	H	A	A	A	A	H	3
F2-49	B	B	B	H	H	H	H	H	H	H	H	A	A	A	B	B	B	B	B	B	B	2
F2-50	H	H	H	H	H	A	A	A	A	A	A	A	A	A	A	A	A	A	A	A	A	4
F2-51	B	H	H	H	H	H	H	H	H	H	H	H	H	H	H	H	H	H	H	H	B	2
F2-52	A	A	A	A	H	H	H	H	H	H	H	H	H	H	H	H	H	A	A	H	H	3
F2-53	H	H	H	H	H	H	H	H	H	H	H	H	H	H	A	A	A	A	A	A	A	3
F2-54	H	B	B	B	B	B	B	B	B	B	B	B	B	B	B	B	H	H	H	H	H	1
F2-55	B	B	B	B	B	B	B	B	B	B	B	B	B	B	A	A	A	A	A	A	A	2
F2-56	H	H	H	H	H	H	H	H	H	H	H	H	H	H	H	H	H	H	H	H	H	4
F2-57	A	A	A	A	A	A	A	A	A	A	A	A	A	A	B	B	B	B	B	B	-	2
F2-58	B	B	B	B	B	B	B	B	B	H	H	H	H	H	-	H	H	H	H	H	H	2
F2-59	A	A	A	A	A	A	A	A	A	A	A	A	A	A	B	B	B	B	B	-	B	4
F2-60	H	H	H	H	H	H	H	H	H	H	H	A	A	A	H	H	H	H	H	H	B	2
F2-61	H	A	A	A	A	A	A	A	A	A	H	H	H	H	-	H	H	H	H	H	H	5
F2-62	A	H	H	H	H	H	H	H	H	H	H	B	B	B	H	H	B	B	B	B	B	3
F2-63	B	B	B	B	B	B	B	B	H	H	H	H	H	A	A	A	H	H	H	H	H	3
F2-64	A	H	H	H	H	H	H	H	B	B	B	B	B	B	H	H	H	H	H	H	H	3
F2-65	B	B	B	B	B	H	H	H	H	H	H	H	H	H	H	H	H	H	H	A	A	2
F2-66	H	H	H	H	H	B	B	B	B	B	B	B	B	B	H	H	H	H	H	H	H	3
F2-67	A	A	A	A	A	A	A	A	A	A	A	A	A	A	A	A	A	A	A	A	H	4
F2-68	H	H	B	B	B	B	B	B	B	B	B	B	B	B	H	H	H	B	B	B	B	1
F2-69	A	A	A	A	A	A	A	A	A	A	A	A	A	A	A	A	A	A	A	A	A	4
F2-70	B	H	H	H	H	H	H	H	H	H	H	H	H	A	A	A	A	A	A	A	A	3
F2-71	H	H	H	H	H	H	H	H	H	H	H	H	H	H	H	H	H	B	B	B	B	2
F2-72	H	H	H	H	H	H	H	H	H	H	H	H	H	H	H	H	H	B	B	B	B	3
F2-73	A	A	A	A	A	A	A	A	A	A	A	A	A	A	B	B	B	B	B	H	A	3
F2-74	A	B	B	B	B	B	B	B	B	B	B	B	B	B	B	B	B	-	B	B	B	1
F2-75	B	B	B	B	B	B	B	B	B	B	B	B	B	B	H	H	B	B	B	B	B	2
F2-76	B	H	H	H	H	H	H	H	H	H	H	H	H	H	A	A	A	A	A	A	A	3
F2-77	H	H	H	H	H	H	H	H	B	B	B	B	B	B	B	B	B	-	B	B	B	2
F2-78	B	B	B	B	B	B	B	B	B	B	B	B	B	B	A	A	A	A	A	A	A	1
F2-79	H	H	H	H	H	H	H	H	H	H	H	H	H	H	H	H	H	B	B	B	B	2
F2-80	B	B	B	B	B	B	B	B	B	B	B	B	B	B	H	H	H	H	H	A	A	4
F2-81	A	A	A	A	A	A	A	A	A	A	A	A	A	H	B	B	B	B	H	H	H	3
F2-82	H	H	H	H	H	H	H	H	H	H	H	H	H	H	H	H	H	B	B	B	A	3
F2-83	H	H	H	H	H	H	H	H	H	H	H	H	H	H	H	H	H	-	H	H	B	2
F2-84	H	H	H	H	H	H	H	H	H	H	H	H	H	A	A	A	A	A	A	A	A	4
F2-85	B	A	A	A	A	A	A	A	A	A	A	A	A	A	B	B	B	B	B	B	B	3
F2-86	B	B	B	B	B	B	B	B	B	B	B	B	B	B	H	H	H	H	H	H	H	1
F2-87	H	A	A	A	A	A	A	A	A	A	A	A	A	A	A	A	A	A	A	A	H	5
F2-88	B	B	B	B	B	B	B	B	H	H	H	H	H	H	H	H	H	H	H	H	H	2
F2-89	H	A	A	A	A	A	A	A	H	H	H	H	H	H	B	B	H	H	H	H	H	3
F2-90	H	B	B	B	B	B	B	B	B	B	B	B	B	B	H	H	H	H	H	H	H	2
F2-91	B	H	H	H	H	H	H	H	H	H	H	H	H	H	H	H	H	H	H	H	H	3
F2-92	B	B	B	B	B	B	B	B	B	B	B	B	B	A	A	A	A	A	A	A	A	2
F2-93	A	A	A	A	A	A	A	A	A	A	A	A	A	H	H	H	H	H	H	H	B	3
F2-94	A	A	A	A	A	A	A	A	A	A	A	A	A	A	B	B	B	B	B	B	B	3
F2-95	H	H	H	H	H	H	H	H	H	H	H	H	H	H	B	B	B	B	B	B	B	3
F2-96	B	B	B	B	B	B	B	B	B	B	H	H	H	H	B	B	H	H	H	H	H	3
F2-97	H	H	H	H	H	H	H	H	H	H	H	H	H	H	B	B	B	B	B	B	B	3
F2-98	H	H	H	H	H	H	H	H	H	H	H	H	H	H	B	B	B	B	B	B	B	3
F2-99	B	H	H	H	H	H	H	H	H	H	H	H	H	H	H	H	H	H	H	H	H	4
F2-100	B	B	B	B	B	B	B	B	B	B	B	B	B	B	H	H	H	H	H	H	H	2
F2-101	H	H	H	H	H	H	H	H	H	H	H	H	H	H	A	A	A	A	A	A	A	3
F2-102	B	B	B	H	H	H	H	H	H	H	H	H	H	H	B	B	H	H	H	H	H	3
F2-103	B	H	H	H	H	H	H	H	H	H	H	H	H	H	A	A	H	H	H	H	H	2
F2-104	H	H	H	H	H	H	H	H	H	H	H	H	H	H	H	H	H	H	H	H	H	3
F2-105	H	H	H	H	H	H	H	H	H	H	H	H	H	H	A	A	A	A	A	A	H	3
F2-106	H	H	H	H	H	H	H	H	H	H	H	H	H	H	H	H	H	A	A	A	A	5
F2-107	B	B	B	B	B	B	B	B	B	B	B	B	B	B	A	A	A	A	A	A	A	2
F2-108	H	H	H	H	H	H	H	H	H	H	H	H	H	H	B	B	B	B	B	B	B	4
F2-109	H	H	H	H	H	H	H	H	H	H	H	H	H	A	B	B	B	B	B	A	A	2
F2-110	B	A	A	A	A	A	A	A	A	A	A	A	A	A	A	A	A	A	A	A	A	4
F2-111	A	A	A	A	A	A	A	A	A	A	A	A	A	A	H	H	H	A	A	A	A	4
F2-112	A	A	A	A	H	H	H	H	H	H	H	H	H	H	H	H	A	A	A	A	A	5
F2-113	A	A	A	A	A	A	A	A	A	A	A	A	A	A	A	A	A	A	A	H	H	4
F2-114	H	H	H	H	H	H	H	H	H	H	H	H	H	H	H	H	H	H	H	H	H	4
F2-115	H	H	H	H	H	H	H	H	H	H	H	H	H	A	H	H	H	H	H	H	H	2
F2-116	B	B	B	B	B	B	B	B	B	B	B	B	B	H	A	A	A	A	A	A	A	1
F2-117	A	A	A	A	A	A	A	A	A	A	A	A	A	A	H	H	A	A	A	A	A	3
F2-118	H	H	H	H	H	H	H	H	H	H	H	H	B	B	H	H	H	H	H	B	B	3
F2-119	H	H	H	H	A	A	A	A	A	A	A	A	A	A	H	H	H	H	H	H	H	3
F2-120	H	H	H	H	H	H	H	H	H	H	H	H	H	H	A	A	H	H	H	H	H	3
F2-121	B	H	H	H	H	H	H	H	H	H	H	H	H	H	H	H	H	H	H	H	H	3
F2-122	B	B	B	B	B	B	B	B	B	B	B	B	B	B	A	A	A	A	A	A	A	3
F2-123	A	B	B	B	B	B	B	B	B	B	B	B	B	B	H	H	A	A	A	A	A	1
F2-124	B	H	H	H	H	H	H	H	H	H	H	H	H	H	H	H	H	A	A	A	A	4
F2-125	B	H	H	H	H	H	H	H	H	H	H	H	H	H	H	H	H	H	H	H	H	2
F2-126	A	H	H	H	H	H	H	H	H	H	H	H	H	H	B	B	H	H	H	H	A	2
F2-127	H	A	A	A	A	A	A	A	A	A	A	A	A	H	A	A	A	A	A	H	B	3
F2-128	A	A	A	A	A	A	A	A	A	A	A	A	A	A	A	A	H	H	H	H	H	4
F2-129	B	B	B	B	B	B	B	B	B	B	B	B	B	B	B	B	B	H	H	H	H	1
F2-130	B	B	B	B	B	B	B	B	B	B	B	B	B	B	H	H	H	H	H	H	A	2
F2-131	H	H	H	H	H	H	H	H	H	H	H	H	H	H	H	H	H	H	H	H	H	3
F2-132	H	H	H	H	H	H	H	H	H	H	H	H	H	H	H	H	H	H	H	H	H	3
F2-133	A	A	H	H	H	H	H	H	H	H	H	H	H	H	H	H	H	H	H	H	A	4
F2-134	H	B	B	B	B	B	B	B	B	B	B	B	B	B	A	A	A	A	A	A	A	3
F2-135	B	B	B	B	B	B	B	B	B	B	B	B	B	B	B	B	B	B	B	B	H	2
F2-136	H	H	H	H	H	H	H	H	H	H	H	H	H	H	B	B	B	B	B	B	B	3
F2-137	B	H	H	H	H	H	H	H	H	H	H	H	H	H	H	H	B	B	B	B	B	2
F2-138	A	H	H	H	H	H	H	H	H	H	H	B	B	B	A	A	A	H	H	H	H	3
F2-139	A	H	H	H	H	H	H	H	H	H	H	H	H	H	B	B	B	B	B	B	B	2
F2-140	H	H	H	H	H	H	H	H	H	H	H	H	H	A	B	B	B	B	B	B	B	3
F2-141	B	B	B	H	H	H	H	H	H	A	A	A	A	A	B	B	H	H	H	H	H	3
F2-142	H	H	H	H	H	H	H	H	H	H	H	H	A	A	H	H	H	H	H	H	H	3
F2-143	H	A	A	A	A	A	A	A	A	A	A	A	A	A	H	H	H	A	A	A	A	3
F2-144	A	H	H	H	H	H	H	H	H	H	H	H	H	H	A	A	A	A	H	H	H	2
F2-145	H	H	H	H	H	H	H	H	H	H	H	H	H	H	H	H	H	H	H	H	A	4
F2-146	H	H	H	B	B	B	B	B	B	B	B	B	B	B	B	B	B	B	B	B	B	3
F2-147	H	B	B	B	B	B	B	B	B	B	B	B	B	B	A	H	H	H	H	H	H	2
F2-148	H	H	H	H	H	H	H	H	H	H	H	H	H	A	B	B	B	B	B	H	H	2
F2-149	H	B	B	B	B	B	B	B	B	B	B	B	B	B	A	A	A	A	A	A	A	2
F2-150	A	H	H	H	H	H	H	H	H	H	B	B	B	B	H	H	H	H	H	H	H	3
F2-151	H	H	H	H	H	H	H	H	H	H	H	H	H	H	H	H	H	H	H	H	B	2
F2-152	H	H	H	H	H	H	H	H	H	H	H	H	H	H	A	A	A	A	H	H	H	3
F2-153	H	H	H	H	H	H	H	H	H	H	H	H	H	H	B	B	B	H	H	H	H	3
F2-154	A	H	H	H	H	H	H	H	H	H	H	H	H	H	H	H	H	H	B	H	H	2
F2-155	H	A	A	A	A	A	A	A	A	A	A	A	A	H	H	H	H	H	H	B	B	4
F2-156	H	H	H	H	H	H	H	H	H	H	H	H	H	H	H	H	H	H	H	H	H	3
F2-157	H	H	H	H	H	H	H	H	H	H	H	H	H	H	H	H	H	H	H	A	A	3
F2-158	B	H	H	H	H	H	H	H	H	H	H	H	H	H	A	A	A	A	A	A	A	3\4
F2-159	H	H	H	H	H	H	H	H	H	H	H	H	H	H	H	H	H	H	H	H	H	3
F2-160	B	H	H	H	H	H	H	H	A	A	A	A	A	A	H	H	H	H	H	H	H	4
F2-161	H	H	H	H	H	H	H	H	H	H	H	B	B	B	H	H	H	H	H	H	H	3
F2-162	H	H	H	H	H	H	H	H	H	H	H	H	H	H	H	-	H	H	H	H	-	2
F2-163	H	H	H	H	H	H	H	H	H	H	H	A	A	A	A	A	A	A	A	H	B	4
F2-164	H	H	H	H	H	H	H	H	H	H	H	H	H	H	H	H	H	H	H	H	H	3
F2-165	H	H	H	H	H	H	H	H	H	H	H	H	H	B	B	B	B	B	B	B	B	2
F2-166	B	B	H	H	H	H	H	H	H	H	H	H	H	A	B	B	B	B	B	B	H	3
F2-167	H	B	B	B	B	B	B	B	B	B	B	B	B	B	A	A	A	A	A	H	H	3
F2-168	H	H	H	H	H	H	H	H	H	H	H	H	H	H	H	H	H	H	H	H	H	2
F2-169	B	H	H	H	H	H	H	H	H	H	H	H	H	H	H	H	H	H	H	H	H	3
F2-170	B	B	B	B	B	B	B	B	B	B	H	H	H	H	H	H	H	H	B	B	B	2
F2-171	H	H	H	H	H	H	H	H	H	H	H	H	H	H	H	H	H	A	A	A	A	3
F2-172	H	H	H	H	H	H	H	H	H	H	H	H	H	H	A	A	A	A	A	A	A	4
F2-173	H	H	H	H	H	H	H	H	H	H	H	H	H	H	A	A	A	A	A	A	A	5
F2-174	H	H	H	H	H	H	H	H	H	H	H	H	H	H	H	H	H	H	H	H	H	2
F2-175	A	H	H	H	H	H	H	H	H	H	H	H	H	H	A	A	A	A	A	A	A	3
F2-176	H	H	H	H	B	B	B	B	B	B	B	B	B	B	H	H	B	B	B	B	B	3
F2-177	A	A	A	A	A	A	A	A	A	H	H	H	H	H	H	H	H	B	B	B	H	3
F2-178	H	A	A	A	A	A	A	A	A	A	A	A	A	A	H	H	H	H	H	H	B	3
F2-179	B	H	H	H	H	H	H	H	H	H	H	A	A	A	H	H	H	H	A	A	B	3
F2-180	B	H	H	H	H	H	H	H	H	H	H	H	H	H	H	H	H	H	H	H	H	3
F2-181	H	H	H	H	H	H	H	H	H	H	H	H	H	H	A	A	A	A	A	A	A	3
F2-182	H	H	H	H	H	H	H	H	H	H	H	H	H	H	H	H	H	-	H	H	H	4
F2-183	B	B	B	B	B	B	B	B	B	B	B	B	B	B	H	H	H	H	H	B	B	3
F2-184	A	A	A	A	A	A	A	A	A	A	A	A	A	A	H	H	A	A	A	A	A	4
F2-185	H	H	H	H	H	H	H	H	H	H	H	H	H	H	H	H	H	H	H	H	H	2
F2-186	H	A	A	A	A	A	A	A	A	A	A	A	A	A	A	A	A	A	A	A	A	3
F2-187	H	H	H	H	H	H	H	H	H	H	A	A	A	A	A	A	A	A	A	A	H	3
F2-188	A	H	H	H	H	H	H	H	H	H	H	H	H	H	B	B	B	B	H	H	H	2
F2-189	H	H	H	H	H	H	H	H	H	H	H	H	H	H	H	H	H	H	H	H	H	4
F2-190	H	H	H	H	H	H	H	H	H	H	H	H	H	H	H	H	H	H	H	H	H	2
F2-191	A	A	A	A	A	A	A	A	A	A	A	A	A	A	B	B	-	B	B	B	B	3
F2-192	B	B	B	B	B	B	B	B	B	B	B	B	B	B	A	A	A	A	A	H	B	3
F2-193	H	H	H	H	H	H	H	H	H	H	H	H	H	H	B	B	B	B	B	B	B	3
F2-194	H	H	H	H	H	A	A	A	A	A	A	A	A	A	A	A	A	A	A	A	H	4
F2-195	H	H	H	H	H	H	H	H	H	H	H	H	H	H	A	A	A	H	H	H	H	3
F2-196	A	H	H	H	H	H	H	H	H	H	H	H	H	H	B	H	H	B	B	B	B	4
F2-197	H	H	H	H	H	H	H	H	H	H	H	H	H	H	H	A	A	A	A	H	H	5
F2-198	H	H	H	H	H	H	H	H	H	H	H	H	H	H	H	H	H	H	H	H	H	3
F2-199	B	B	B	B	B	B	B	B	B	B	B	B	B	B	H	B	B	B	B	B	B	3
F2-200	A	A	A	A	A	A	A	A	A	A	A	A	A	A	B	B	B	B	B	B	H	3
F2-201	A	A	A	A	A	A	A	A	A	A	A	A	A	A	H	H	H	-	H	B	B	4
F2-202	H	H	H	H	H	H	H	H	H	H	H	H	H	H	H	H	H	H	B	B	B	4
F2-203	H	B	B	B	B	B	B	B	B	B	B	B	B	B	A	A	A	H	H	H	H	3
F2-204	H	B	B	B	B	B	B	B	B	B	B	B	B	B	H	B	B	B	B	B	B	2
F2-205	B	H	H	H	A	A	A	A	A	A	A	A	A	A	H	H	H	H	H	H	H	4
F2-206	H	H	H	H	H	H	A	A	A	A	A	A	A	A	H	H	H	H	H	H	H	4
F2-207	B	B	B	B	B	B	B	B	B	B	B	B	B	B	H	H	H	H	H	H	B	1
F2-208	A	A	A	A	A	A	A	A	A	A	A	H	H	H	A	A	A	A	A	A	-	4
F2-209	B	B	B	B	B	B	B	B	B	B	B	B	B	B	B	B	B	B	B	B	H	2
F2-210	H	H	H	H	H	H	H	H	H	H	H	H	H	H	H	B	B	H	H	H	H	3
F2-211	A	H	H	H	H	H	H	H	H	H	H	H	H	H	B	B	B	B	B	B	B	4
F2-212	B	H	H	H	H	H	H	H	H	H	H	H	H	H	B	B	-	B	B	B	B	3
F2-213	H	H	H	H	H	H	H	H	H	H	H	H	H	H	H	H	H	A	A	A	A	3
F2-214	B	B	B	B	B	B	B	B	B	B	B	B	H	H	H	H	H	H	H	B	B	2
F2-215	A	A	A	A	A	A	H	H	H	H	H	B	B	B	B	B	B	B	H	A	A	3
F2-216	B	H	H	H	H	H	H	H	H	H	H	H	H	H	A	A	A	A	A	A	A	3
F2-217	H	H	H	H	H	H	H	H	H	H	B	B	B	B	B	B	B	B	B	B	B	3
F2-218	H	H	H	H	H	H	H	H	H	H	H	H	H	H	B	B	B	B	B	B	B	4
F2-219	H	H	H	H	H	H	H	H	H	H	H	H	A	A	B	B	B	B	B	B	B	5
F2-220	A	H	H	H	H	H	H	H	H	H	H	H	H	H	B	B	B	B	B	B	-	3
F2-221	H	H	H	H	H	H	H	H	H	H	H	H	H	H	H	H	H	H	H	H	H	3
F2-222	H	H	H	H	H	H	H	H	H	H	H	H	H	H	H	H	H	H	A	A	A	3
F2-223	B	B	B	B	B	B	B	B	B	B	B	B	B	B	B	B	B	B	B	B	H	2
F2-224	B	H	H	H	H	H	H	H	H	H	H	H	H	H	B	B	B	B	B	B	B	3
F2-225	B	H	H	H	H	H	H	H	H	H	H	H	H	A	H	H	H	H	H	H	H	5
F2-226	H	H	H	H	A	A	A	A	A	A	A	A	A	A	H	H	H	H	H	H	H	5
F2-227	A	B	B	B	B	B	B	B	B	B	B	B	B	B	A	A	A	A	A	A	A	1
F2-228	B	B	B	B	B	B	B	B	B	B	B	B	B	H	B	B	B	B	H	H	H	1
F2-229	B	H	H	H	H	H	H	H	H	H	H	H	H	H	A	A	A	A	A	A	-	3
F2-230	H	B	B	B	B	B	B	B	B	B	B	B	B	B	H	H	H	A	A	H	H	2
F2-231	B	H	H	H	H	H	H	H	H	H	H	H	H	H	H	H	B	B	B	B	B	4
F2-232	A	H	H	H	H	B	B	B	B	B	B	B	B	B	H	H	H	H	H	H	B	2
F2-233	H	H	H	H	H	B	B	B	B	B	B	B	B	B	B	H	B	B	B	B	B	2
F2-234	H	H	B	B	B	B	B	B	B	B	B	B	B	B	H	H	H	H	H	H	H	3
F2-235	A	A	A	A	A	A	A	A	A	A	H	H	H	H	H	H	H	H	H	H	H	3
F2-236	H	H	H	H	H	A	A	A	A	A	A	A	A	A	H	H	H	H	H	B	B	3
F2-237	B	B	B	B	B	B	B	B	B	B	B	B	B	B	A	A	A	A	A	A	A	3
F2-238	A	A	A	A	A	A	A	A	A	A	A	A	A	A	H	H	H	H	H	H	H	4
Note：The two parent bands of “16” and “63” were coded as A and B respectively, and both prensent bands were coded as H. Missing values of marker type were coded as -.
